# Supplementary material for: Analysis of Adult Neural Retina Extracellular Vesicle Release, RNA Transport and Proteomic Cargo
Source: Invest Ophthalmol Vis Sci. 2020 Feb 21;61(2):30. doi: 10.1167/iovs.61.2.30 (PMC7326611; doi:10.1167/iovs.61.2.30)
Supplement: Supplement 2 [file iovs-61-2-30_s002.xlsx]

## Sheet: S1a.Retina (not in EVs)
Supplemental Table 1a - Exlcusive Retina Proteins
Accession	Description
Q9DCX2	ATP synthase subunit d, mitochondrial OS=Mus musculus GN=Atp5h PE=1 SV=3 - [ATP5H_MOUSE]
P09671	Superoxide dismutase [Mn], mitochondrial OS=Mus musculus GN=Sod2 PE=1 SV=3 - [SODM_MOUSE]
Q64433	10 kDa heat shock protein, mitochondrial OS=Mus musculus GN=Hspe1 PE=1 SV=2 - [CH10_MOUSE]
P56391	Cytochrome c oxidase subunit 6B1 OS=Mus musculus GN=Cox6b1 PE=1 SV=2 - [CX6B1_MOUSE]
Q9CQQ7	ATP synthase subunit b, mitochondrial OS=Mus musculus GN=Atp5f1 PE=1 SV=1 - [AT5F1_MOUSE]
P19783	Cytochrome c oxidase subunit 4 isoform 1, mitochondrial OS=Mus musculus GN=Cox4i1 PE=1 SV=2 - [COX41_MOUSE]
P32958	Rod outer segment membrane protein 1 OS=Mus musculus GN=Rom1 PE=2 SV=1 - [ROM1_MOUSE]
Q91ZZ3	Beta-synuclein OS=Mus musculus GN=Sncb PE=1 SV=1 - [SYUB_MOUSE]
P63038	60 kDa heat shock protein, mitochondrial OS=Mus musculus GN=Hspd1 PE=1 SV=1 - [CH60_MOUSE]
P01831	Thy-1 membrane glycoprotein OS=Mus musculus GN=Thy1 PE=1 SV=1 - [THY1_MOUSE]
Q9CQB4	Cytochrome b-c1 complex subunit 7 OS=Mus musculus GN=Uqcrb PE=3 SV=1 - [Q9CQB4_MOUSE]
P00405	Cytochrome c oxidase subunit 2 OS=Mus musculus GN=Mtco2 PE=1 SV=1 - [COX2_MOUSE]
Q8R480	Nuclear pore complex protein Nup85 OS=Mus musculus GN=Nup85 PE=1 SV=1 - [NUP85_MOUSE]
P56135	ATP synthase subunit f, mitochondrial OS=Mus musculus GN=Atp5j2 PE=1 SV=3 - [ATPK_MOUSE]
Q9D3D9	ATP synthase subunit delta, mitochondrial OS=Mus musculus GN=Atp5d PE=1 SV=1 - [ATPD_MOUSE]
Q9DB77	Cytochrome b-c1 complex subunit 2, mitochondrial OS=Mus musculus GN=Uqcrc2 PE=1 SV=1 - [QCR2_MOUSE]
Q9CPQ1	Cytochrome c oxidase subunit 6C OS=Mus musculus GN=Cox6c PE=1 SV=3 - [COX6C_MOUSE]
P61264	Syntaxin-1B OS=Mus musculus GN=Stx1b PE=1 SV=1 - [STX1B_MOUSE]
Q9CZ13	Cytochrome b-c1 complex subunit 1, mitochondrial OS=Mus musculus GN=Uqcrc1 PE=1 SV=2 - [QCR1_MOUSE]
Q8BH59	Calcium-binding mitochondrial carrier protein Aralar1 OS=Mus musculus GN=Slc25a12 PE=1 SV=1 - [CMC1_MOUSE]
Q9D6R2	Isocitrate dehydrogenase [NAD] subunit alpha, mitochondrial OS=Mus musculus GN=Idh3a PE=1 SV=1 - [IDH3A_MOUSE]
P38647	Stress-70 protein, mitochondrial OS=Mus musculus GN=Hspa9 PE=1 SV=3 - [GRP75_MOUSE]
Q62277	Synaptophysin OS=Mus musculus GN=Syp PE=1 SV=2 - [SYPH_MOUSE]
Q9ERI6	Retinol dehydrogenase 14 OS=Mus musculus GN=Rdh14 PE=1 SV=1 - [RDH14_MOUSE]
A0A0R4J036	Neurofilament 3, medium OS=Mus musculus GN=Nefm PE=1 SV=1 - [A0A0R4J036_MOUSE]
P46660	Alpha-internexin OS=Mus musculus GN=Ina PE=1 SV=3 - [AINX_MOUSE]
D3Z2Q2	Syntaxin-binding protein 5 OS=Mus musculus GN=Stxbp5 PE=4 SV=1 - [D3Z2Q2_MOUSE]
D3Z7P3	Glutaminase kidney isoform, mitochondrial OS=Mus musculus GN=Gls PE=1 SV=1 - [GLSK_MOUSE]
P26443	Glutamate dehydrogenase 1, mitochondrial OS=Mus musculus GN=Glud1 PE=1 SV=1 - [DHE3_MOUSE]
Q9CPQ8	ATP synthase subunit g, mitochondrial OS=Mus musculus GN=Atp5l PE=1 SV=1 - [ATP5L_MOUSE]
Q9Z2I9	Succinyl-CoA ligase [ADP-forming] subunit beta, mitochondrial OS=Mus musculus GN=Sucla2 PE=1 SV=2 - [SUCB1_MOUSE]
Q9WUM5	Succinyl-CoA ligase [ADP/GDP-forming] subunit alpha, mitochondrial OS=Mus musculus GN=Suclg1 PE=1 SV=4 - [SUCA_MOUSE]
Q8BGN8	Synaptoporin OS=Mus musculus GN=Synpr PE=1 SV=1 - [SYNPR_MOUSE]
Q91WS0	CDGSH iron-sulfur domain-containing protein 1 OS=Mus musculus GN=Cisd1 PE=1 SV=1 - [CISD1_MOUSE]
Q9D0M3	Cytochrome c1, heme protein, mitochondrial OS=Mus musculus GN=Cyc1 PE=1 SV=1 - [CY1_MOUSE]
J3QQ00	Homer protein homolog 3 (Fragment) OS=Mus musculus GN=Homer3 PE=4 SV=1 - [J3QQ00_MOUSE]
Q06185	ATP synthase subunit e, mitochondrial OS=Mus musculus GN=Atp5i PE=1 SV=2 - [ATP5I_MOUSE]
P19536	Cytochrome c oxidase subunit 5B, mitochondrial OS=Mus musculus GN=Cox5b PE=1 SV=1 - [COX5B_MOUSE]
O08749	Dihydrolipoyl dehydrogenase, mitochondrial OS=Mus musculus GN=Dld PE=1 SV=2 - [DLDH_MOUSE]
P56382	ATP synthase subunit epsilon, mitochondrial OS=Mus musculus GN=Atp5e PE=2 SV=2 - [ATP5E_MOUSE]
Q9D6M3	Mitochondrial glutamate carrier 1 OS=Mus musculus GN=Slc25a22 PE=1 SV=1 - [GHC1_MOUSE]
P97450	ATP synthase-coupling factor 6, mitochondrial OS=Mus musculus GN=Atp5j PE=1 SV=1 - [ATP5J_MOUSE]
P99028	Cytochrome b-c1 complex subunit 6, mitochondrial OS=Mus musculus GN=Uqcrh PE=1 SV=2 - [QCR6_MOUSE]
Q99LX0	Protein DJ-1 OS=Mus musculus GN=Park7 PE=1 SV=1 - [PARK7_MOUSE]
P14901	Heme oxygenase 1 OS=Mus musculus GN=Hmox1 PE=1 SV=1 - [HMOX1_MOUSE]
Q9CR62	Mitochondrial 2-oxoglutarate/malate carrier protein OS=Mus musculus GN=Slc25a11 PE=1 SV=3 - [M2OM_MOUSE]
Q9D051	Pyruvate dehydrogenase E1 component subunit beta, mitochondrial OS=Mus musculus GN=Pdhb PE=1 SV=1 - [ODPB_MOUSE]
P03930	ATP synthase protein 8 OS=Mus musculus GN=Mtatp8 PE=1 SV=1 - [ATP8_MOUSE]
F6ZFT1	Acyl carrier protein (Fragment) OS=Mus musculus GN=Ndufab1 PE=3 SV=1 - [F6ZFT1_MOUSE]
P20108	Thioredoxin-dependent peroxide reductase, mitochondrial OS=Mus musculus GN=Prdx3 PE=1 SV=1 - [PRDX3_MOUSE]
Q91VA7	Isocitrate dehydrogenase 3 (NAD+) beta OS=Mus musculus GN=Idh3b PE=2 SV=1 - [Q91VA7_MOUSE]
Q8QZT1	Acetyl-CoA acetyltransferase, mitochondrial OS=Mus musculus GN=Acat1 PE=1 SV=1 - [THIL_MOUSE]
P19246	Neurofilament heavy polypeptide OS=Mus musculus GN=Nefh PE=1 SV=3 - [NFH_MOUSE]
G3UZM4	Cell adhesion molecule 2 (Fragment) OS=Mus musculus GN=Cadm2 PE=4 SV=1 - [G3UZM4_MOUSE]
P08228	Superoxide dismutase [Cu-Zn] OS=Mus musculus GN=Sod1 PE=1 SV=2 - [SODC_MOUSE]
Q9CR68	Cytochrome b-c1 complex subunit Rieske, mitochondrial OS=Mus musculus GN=Uqcrfs1 PE=1 SV=1 - [UCRI_MOUSE]
Q62425	NADH dehydrogenase [ubiquinone] 1 alpha subcomplex subunit 4 OS=Mus musculus GN=Ndufa4 PE=1 SV=2 - [NDUA4_MOUSE]
P70404	Isocitrate dehydrogenase [NAD] subunit gamma 1, mitochondrial OS=Mus musculus GN=Idh3g PE=1 SV=1 - [IDHG1_MOUSE]
Q9CQA3	Succinate dehydrogenase [ubiquinone] iron-sulfur subunit, mitochondrial OS=Mus musculus GN=Sdhb PE=1 SV=1 - [DHSB_MOUSE]
Q8BMF4	Dihydrolipoyllysine-residue acetyltransferase component of pyruvate dehydrogenase complex, mitochondrial OS=Mus musculus GN=Dlat PE=1 SV=2 - [ODP2_MOUSE]
Q91VD9	NADH-ubiquinone oxidoreductase 75 kDa subunit, mitochondrial OS=Mus musculus GN=Ndufs1 PE=1 SV=2 - [NDUS1_MOUSE]
F7C106	Cytochrome c oxidase subunit 5B, mitochondrial (Fragment) OS=Mus musculus GN=Cox5b PE=1 SV=1 - [F7C106_MOUSE]
P35486	Pyruvate dehydrogenase E1 component subunit alpha, somatic form, mitochondrial OS=Mus musculus GN=Pdha1 PE=1 SV=1 - [ODPA_MOUSE]
P67778	Prohibitin OS=Mus musculus GN=Phb PE=1 SV=1 - [PHB_MOUSE]
P97807	Fumarate hydratase, mitochondrial OS=Mus musculus GN=Fh PE=1 SV=3 - [FUMH_MOUSE]
Q8R5M8	Cell adhesion molecule 1 OS=Mus musculus GN=Cadm1 PE=1 SV=2 - [CADM1_MOUSE]
P29595	NEDD8 OS=Mus musculus GN=Nedd8 PE=1 SV=2 - [NEDD8_MOUSE]
G5E829	MCG13663, isoform CRA_a OS=Mus musculus GN=Atp2b1 PE=3 SV=1 - [G5E829_MOUSE]
P56379	6.8 kDa mitochondrial proteolipid OS=Mus musculus GN=Mp68 PE=2 SV=1 - [68MP_MOUSE]
O55042	Alpha-synuclein OS=Mus musculus GN=Snca PE=1 SV=2 - [SYUA_MOUSE]
A0A0R3P9C8	NADH dehydrogenase [ubiquinone] 1 alpha subcomplex subunit 9, mitochondrial OS=Mus musculus GN=Ndufa9 PE=1 SV=1 - [A0A0R3P9C8_MOUSE]
Q80WM3	Complexin-4 OS=Mus musculus GN=Cplx4 PE=1 SV=2 - [CPLX4_MOUSE]
Q9DCT2	NADH dehydrogenase [ubiquinone] iron-sulfur protein 3, mitochondrial OS=Mus musculus GN=Ndufs3 PE=1 SV=2 - [NDUS3_MOUSE]
Q99LC5	Electron transfer flavoprotein subunit alpha, mitochondrial OS=Mus musculus GN=Etfa PE=1 SV=2 - [ETFA_MOUSE]
Q8CJ40	Rootletin OS=Mus musculus GN=Crocc PE=1 SV=2 - [CROCC_MOUSE]
P97370	Sodium/potassium-transporting ATPase subunit beta-3 OS=Mus musculus GN=Atp1b3 PE=1 SV=1 - [AT1B3_MOUSE]
E9Q800	Mitochondrial inner membrane protein OS=Mus musculus GN=Immt PE=4 SV=1 - [E9Q800_MOUSE]
Q8CAQ8	Mitochondrial inner membrane protein OS=Mus musculus GN=Immt PE=1 SV=1 - [IMMT_MOUSE]
Q9CR51	V-type proton ATPase subunit G 1 OS=Mus musculus GN=Atp6v1g1 PE=2 SV=3 - [VATG1_MOUSE]
F7AAP4	Protein Atp2b4 OS=Mus musculus GN=Atp2b4 PE=3 SV=1 - [F7AAP4_MOUSE]
Q9D2G2	Dihydrolipoyllysine-residue succinyltransferase component of 2-oxoglutarate dehydrogenase complex, mitochondrial OS=Mus musculus GN=Dlst PE=1 SV=1 - [ODO2_MOUSE]
Q6P6P5	Slc12a6 protein OS=Mus musculus GN=Gm21985 PE=2 SV=1 - [Q6P6P5_MOUSE]
O55100	Synaptogyrin-1 OS=Mus musculus GN=Syngr1 PE=1 SV=2 - [SNG1_MOUSE]
Q4VA93	Protein kinase C OS=Mus musculus GN=Prkca PE=2 SV=1 - [Q4VA93_MOUSE]
Q7TMG8	Glioblastoma amplified sequence OS=Mus musculus GN=Gbas PE=2 SV=1 - [Q7TMG8_MOUSE]
Q9ES97	Reticulon-3 OS=Mus musculus GN=Rtn3 PE=1 SV=2 - [RTN3_MOUSE]
Q99PT1	Rho GDP-dissociation inhibitor 1 OS=Mus musculus GN=Arhgdia PE=1 SV=3 - [GDIR1_MOUSE]
Q9D172	ES1 protein homolog, mitochondrial OS=Mus musculus GN=D10Jhu81e PE=1 SV=1 - [ES1_MOUSE]
Q8BFZ9	Erlin-2 OS=Mus musculus GN=Erlin2 PE=1 SV=1 - [ERLN2_MOUSE]
Q9WTT4	V-type proton ATPase subunit G 2 OS=Mus musculus GN=Atp6v1g2 PE=2 SV=1 - [VATG2_MOUSE]
P10639	Thioredoxin OS=Mus musculus GN=Txn PE=1 SV=3 - [THIO_MOUSE]
P68404	Protein kinase C beta type OS=Mus musculus GN=Prkcb PE=1 SV=4 - [KPCB_MOUSE]
A0A0R4J023	Methylglutaconyl-CoA hydratase, mitochondrial OS=Mus musculus GN=Auh PE=1 SV=1 - [A0A0R4J023_MOUSE]
P24369	Peptidyl-prolyl cis-trans isomerase B OS=Mus musculus GN=Ppib PE=2 SV=2 - [PPIB_MOUSE]
Q8BWF0	Succinate-semialdehyde dehydrogenase, mitochondrial OS=Mus musculus GN=Aldh5a1 PE=1 SV=1 - [SSDH_MOUSE]
Q9ERS2	NADH dehydrogenase [ubiquinone] 1 alpha subcomplex subunit 13 OS=Mus musculus GN=Ndufa13 PE=1 SV=3 - [NDUAD_MOUSE]
P48771	Cytochrome c oxidase subunit 7A2, mitochondrial OS=Mus musculus GN=Cox7a2 PE=1 SV=2 - [CX7A2_MOUSE]
Q8R1B5	Complexin-3 OS=Mus musculus GN=Cplx3 PE=1 SV=1 - [CPLX3_MOUSE]
P10107	Annexin A1 OS=Mus musculus GN=Anxa1 PE=1 SV=2 - [ANXA1_MOUSE]
Q9DCS9	NADH dehydrogenase [ubiquinone] 1 beta subcomplex subunit 10 OS=Mus musculus GN=Ndufb10 PE=1 SV=3 - [NDUBA_MOUSE]
D3YUM1	NADH dehydrogenase [ubiquinone] flavoprotein 1, mitochondrial OS=Mus musculus GN=Ndufv1 PE=4 SV=1 - [D3YUM1_MOUSE]
Q9DCJ5	NADH dehydrogenase [ubiquinone] 1 alpha subcomplex subunit 8 OS=Mus musculus GN=Ndufa8 PE=1 SV=3 - [NDUA8_MOUSE]
Q9D6J6	NADH dehydrogenase [ubiquinone] flavoprotein 2, mitochondrial OS=Mus musculus GN=Ndufv2 PE=1 SV=2 - [NDUV2_MOUSE]
P29974	cGMP-gated cation channel alpha-1 OS=Mus musculus GN=Cnga1 PE=2 SV=2 - [CNGA1_MOUSE]
P14733	Lamin-B1 OS=Mus musculus GN=Lmnb1 PE=1 SV=3 - [LMNB1_MOUSE]
O35129	Prohibitin-2 OS=Mus musculus GN=Phb2 PE=1 SV=1 - [PHB2_MOUSE]
P85094	Isochorismatase domain-containing protein 2A, mitochondrial OS=Mus musculus GN=Isoc2a PE=2 SV=1 - [ISC2A_MOUSE]
P57780	Alpha-actinin-4 OS=Mus musculus GN=Actn4 PE=1 SV=1 - [ACTN4_MOUSE]
P52785	Guanylyl cyclase GC-E OS=Mus musculus GN=Gucy2e PE=2 SV=2 - [GUC2E_MOUSE]
Q60864	Stress-induced-phosphoprotein 1 OS=Mus musculus GN=Stip1 PE=1 SV=1 - [STIP1_MOUSE]
Q99LC3	NADH dehydrogenase [ubiquinone] 1 alpha subcomplex subunit 10, mitochondrial OS=Mus musculus GN=Ndufa10 PE=1 SV=1 - [NDUAA_MOUSE]
O08585	Clathrin light chain A OS=Mus musculus GN=Clta PE=1 SV=2 - [CLCA_MOUSE]
Q8BH95	Enoyl-CoA hydratase, mitochondrial OS=Mus musculus GN=Echs1 PE=1 SV=1 - [ECHM_MOUSE]
Q9CQJ8	NADH dehydrogenase [ubiquinone] 1 beta subcomplex subunit 9 OS=Mus musculus GN=Ndufb9 PE=1 SV=3 - [NDUB9_MOUSE]
P29758	Ornithine aminotransferase, mitochondrial OS=Mus musculus GN=Oat PE=1 SV=1 - [OAT_MOUSE]
A2AUE1	DnaJ (Hsp40) homolog, subfamily C, member 5 (Fragment) OS=Mus musculus GN=Dnajc5 PE=4 SV=1 - [A2AUE1_MOUSE]
P24472	Glutathione S-transferase A4 OS=Mus musculus GN=Gsta4 PE=1 SV=3 - [GSTA4_MOUSE]
Q62261	Spectrin beta chain, non-erythrocytic 1 OS=Mus musculus GN=Sptbn1 PE=1 SV=2 - [SPTB2_MOUSE]
Q9D1K2	V-type proton ATPase subunit F OS=Mus musculus GN=Atp6v1f PE=1 SV=2 - [VATF_MOUSE]
Q91WC3	Long-chain-fatty-acid--CoA ligase 6 OS=Mus musculus GN=Acsl6 PE=2 SV=1 - [ACSL6_MOUSE]
Q5ICG5	Acyl-CoA synthetase long-chain family member 6 OS=Mus musculus GN=Acsl6 PE=2 SV=1 - [Q5ICG5_MOUSE]
A1BN54	Alpha actinin 1a OS=Mus musculus GN=Actn1 PE=2 SV=1 - [A1BN54_MOUSE]
Q61644	Protein kinase C and casein kinase substrate in neurons protein 1 OS=Mus musculus GN=Pacsin1 PE=1 SV=1 - [PACN1_MOUSE]
Q9R0P9	Ubiquitin carboxyl-terminal hydrolase isozyme L1 OS=Mus musculus GN=Uchl1 PE=1 SV=1 - [UCHL1_MOUSE]
Q91WD5	NADH dehydrogenase [ubiquinone] iron-sulfur protein 2, mitochondrial OS=Mus musculus GN=Ndufs2 PE=1 SV=1 - [NDUS2_MOUSE]
Q7TQF7	Amphiphysin OS=Mus musculus GN=Amph PE=1 SV=1 - [AMPH_MOUSE]
P60879	Synaptosomal-associated protein 25 OS=Mus musculus GN=Snap25 PE=1 SV=1 - [SNP25_MOUSE]
Q80UU9	Membrane-associated progesterone receptor component 2 OS=Mus musculus GN=Pgrmc2 PE=1 SV=2 - [PGRC2_MOUSE]
O88952	Protein lin-7 homolog C OS=Mus musculus GN=Lin7c PE=1 SV=2 - [LIN7C_MOUSE]
Q9CQZ5	NADH dehydrogenase [ubiquinone] 1 alpha subcomplex subunit 6 OS=Mus musculus GN=Ndufa6 PE=1 SV=1 - [NDUA6_MOUSE]
Q60597	2-oxoglutarate dehydrogenase, mitochondrial OS=Mus musculus GN=Ogdh PE=1 SV=3 - [ODO1_MOUSE]
Q9CXT8	Mitochondrial-processing peptidase subunit beta OS=Mus musculus GN=Pmpcb PE=2 SV=1 - [MPPB_MOUSE]
Q925N0	Sideroflexin-5 OS=Mus musculus GN=Sfxn5 PE=1 SV=2 - [SFXN5_MOUSE]
A2APL5	Excitatory amino acid transporter 2 OS=Mus musculus GN=Slc1a2 PE=4 SV=1 - [A2APL5_MOUSE]
Q8BUV3	Gephyrin OS=Mus musculus GN=Gphn PE=1 SV=2 - [GEPH_MOUSE]
Q8VBT0	Thioredoxin-related transmembrane protein 1 OS=Mus musculus GN=Tmx1 PE=1 SV=1 - [TMX1_MOUSE]
Q9DB05	Alpha-soluble NSF attachment protein OS=Mus musculus GN=Napa PE=1 SV=1 - [SNAA_MOUSE]
S4R1C4	Calcium-transporting ATPase OS=Mus musculus GN=Atp2b2 PE=1 SV=1 - [S4R1C4_MOUSE]
Q9D0K2	Succinyl-CoA:3-ketoacid coenzyme A transferase 1, mitochondrial OS=Mus musculus GN=Oxct1 PE=1 SV=1 - [SCOT1_MOUSE]
P21278	Guanine nucleotide-binding protein subunit alpha-11 OS=Mus musculus GN=Gna11 PE=1 SV=1 - [GNA11_MOUSE]
Q8C048	ATPase, Ca++ transporting, plasma membrane 3 OS=Mus musculus GN=Atp2b3 PE=2 SV=1 - [Q8C048_MOUSE]
Q8K3J1	NADH dehydrogenase [ubiquinone] iron-sulfur protein 8, mitochondrial OS=Mus musculus GN=Ndufs8 PE=1 SV=1 - [NDUS8_MOUSE]
Q91V61	Sideroflexin-3 OS=Mus musculus GN=Sfxn3 PE=1 SV=1 - [SFXN3_MOUSE]
P21619	Lamin-B2 OS=Mus musculus GN=Lmnb2 PE=1 SV=2 - [LMNB2_MOUSE]
P31650	Sodium- and chloride-dependent GABA transporter 3 OS=Mus musculus GN=Slc6a11 PE=1 SV=2 - [S6A11_MOUSE]
P26645	Myristoylated alanine-rich C-kinase substrate OS=Mus musculus GN=Marcks PE=1 SV=2 - [MARCS_MOUSE]
O88935	Synapsin-1 OS=Mus musculus GN=Syn1 PE=1 SV=2 - [SYN1_MOUSE]
Q8BMK4	Cytoskeleton-associated protein 4 OS=Mus musculus GN=Ckap4 PE=2 SV=2 - [CKAP4_MOUSE]
Q62048	Astrocytic phosphoprotein PEA-15 OS=Mus musculus GN=Pea15 PE=1 SV=1 - [PEA15_MOUSE]
O54828	Regulator of G-protein signaling 9 OS=Mus musculus GN=Rgs9 PE=1 SV=3 - [RGS9_MOUSE]
A2ACG7	Dolichyl-diphosphooligosaccharide--protein glycosyltransferase subunit 2 OS=Mus musculus GN=Rpn2 PE=4 SV=1 - [A2ACG7_MOUSE]
Q9DBG6	Dolichyl-diphosphooligosaccharide--protein glycosyltransferase subunit 2 OS=Mus musculus GN=Rpn2 PE=2 SV=1 - [RPN2_MOUSE]
Q3TYE5	Limbic system-associated membrane protein OS=Mus musculus GN=Lsamp PE=2 SV=1 - [Q3TYE5_MOUSE]
Q9CQI6	Coactosin-like protein OS=Mus musculus GN=Cotl1 PE=1 SV=3 - [COTL1_MOUSE]
Q99L43	Phosphatidate cytidylyltransferase 2 OS=Mus musculus GN=Cds2 PE=1 SV=1 - [CDS2_MOUSE]
Q6IRU5	Clathrin light chain B OS=Mus musculus GN=Cltb PE=2 SV=1 - [CLCB_MOUSE]
A0A0A0MQM0	Eukaryotic translation initiation factor 5A (Fragment) OS=Mus musculus GN=Eif5a PE=1 SV=1 - [A0A0A0MQM0_MOUSE]
Q9CQ69	Cytochrome b-c1 complex subunit 8 OS=Mus musculus GN=Uqcrq PE=1 SV=3 - [QCR8_MOUSE]
Q6ZWZ6	40S ribosomal protein S12 OS=Mus musculus GN=Rps12 PE=2 SV=1 - [Q6ZWZ6_MOUSE]
Q9CQC7	NADH dehydrogenase [ubiquinone] 1 beta subcomplex subunit 4 OS=Mus musculus GN=Ndufb4 PE=1 SV=3 - [NDUB4_MOUSE]
Q91WD9	Secretagogin OS=Mus musculus GN=Scgn PE=2 SV=1 - [SEGN_MOUSE]
Q91YQ5	Dolichyl-diphosphooligosaccharide--protein glycosyltransferase subunit 1 OS=Mus musculus GN=Rpn1 PE=2 SV=1 - [RPN1_MOUSE]
Q8BIJ6	Isoleucine--tRNA ligase, mitochondrial OS=Mus musculus GN=Iars2 PE=2 SV=1 - [SYIM_MOUSE]
Q8BFR5	Elongation factor Tu, mitochondrial OS=Mus musculus GN=Tufm PE=1 SV=1 - [EFTU_MOUSE]
Q9DCN2	NADH-cytochrome b5 reductase 3 OS=Mus musculus GN=Cyb5r3 PE=1 SV=3 - [NB5R3_MOUSE]
Q8K2C9	Very-long-chain (3R)-3-hydroxyacyl-[acyl-carrier protein] dehydratase 3 OS=Mus musculus GN=ptplad1 PE=1 SV=2 - [HACD3_MOUSE]
Q8JZS0	Protein lin-7 homolog A OS=Mus musculus GN=Lin7a PE=1 SV=2 - [LIN7A_MOUSE]
Q9JIS5	Synaptic vesicle glycoprotein 2A OS=Mus musculus GN=Sv2a PE=1 SV=1 - [SV2A_MOUSE]
Q78IK2	Up-regulated during skeletal muscle growth protein 5 OS=Mus musculus GN=Usmg5 PE=1 SV=1 - [USMG5_MOUSE]
E9QPX3	NADH dehydrogenase [ubiquinone] iron-sulfur protein 4, mitochondrial OS=Mus musculus GN=Ndufs4 PE=4 SV=1 - [E9QPX3_MOUSE]
Q99JR1	Sideroflexin-1 OS=Mus musculus GN=Sfxn1 PE=1 SV=3 - [SFXN1_MOUSE]
Q8R5L1	Complement component 1 Q subcomponent-binding protein, mitochondrial OS=Mus musculus GN=C1qbp PE=2 SV=1 - [Q8R5L1_MOUSE]
P08551	Neurofilament light polypeptide OS=Mus musculus GN=Nefl PE=1 SV=5 - [NFL_MOUSE]
P31648	Sodium- and chloride-dependent GABA transporter 1 OS=Mus musculus GN=Slc6a1 PE=1 SV=2 - [SC6A1_MOUSE]
Q9DCW4	Electron transfer flavoprotein subunit beta OS=Mus musculus GN=Etfb PE=1 SV=3 - [ETFB_MOUSE]
Q91X97	Neurocalcin-delta OS=Mus musculus GN=Ncald PE=1 SV=4 - [NCALD_MOUSE]
Q9R0Y5	Adenylate kinase isoenzyme 1 OS=Mus musculus GN=Ak1 PE=1 SV=1 - [KAD1_MOUSE]
Q9R1P0	Proteasome subunit alpha type-4 OS=Mus musculus GN=Psma4 PE=1 SV=1 - [PSA4_MOUSE]
O35600	Retinal-specific ATP-binding cassette transporter OS=Mus musculus GN=Abca4 PE=2 SV=1 - [ABCA4_MOUSE]
Q9MD82	NADH-ubiquinone oxidoreductase chain 5 OS=Mus musculus GN=mt-Nd5 PE=2 SV=1 - [Q9MD82_MOUSE]
O08795	Glucosidase 2 subunit beta OS=Mus musculus GN=Prkcsh PE=1 SV=1 - [GLU2B_MOUSE]
Q9CQ75	NADH dehydrogenase [ubiquinone] 1 alpha subcomplex subunit 2 OS=Mus musculus GN=Ndufa2 PE=1 SV=3 - [NDUA2_MOUSE]
Q9D6J5	NADH dehydrogenase [ubiquinone] 1 beta subcomplex subunit 8, mitochondrial OS=Mus musculus GN=Ndufb8 PE=1 SV=1 - [NDUB8_MOUSE]
O70443	Guanine nucleotide-binding protein G(z) subunit alpha OS=Mus musculus GN=Gnaz PE=2 SV=4 - [GNAZ_MOUSE]
P99026	Proteasome subunit beta type-4 OS=Mus musculus GN=Psmb4 PE=1 SV=1 - [PSB4_MOUSE]
A0A0J9YU62	C-terminal-binding protein 1 OS=Mus musculus GN=Ctbp1 PE=1 SV=1 - [A0A0J9YU62_MOUSE]
P58021	Transmembrane 9 superfamily member 2 OS=Mus musculus GN=Tm9sf2 PE=2 SV=1 - [TM9S2_MOUSE]
P47738	Aldehyde dehydrogenase, mitochondrial OS=Mus musculus GN=Aldh2 PE=1 SV=1 - [ALDH2_MOUSE]
Q9Z0W1	Tumor necrosis factor receptor superfamily member 16 OS=Mus musculus GN=Ngfr PE=1 SV=1 - [TNR16_MOUSE]
E9QA62	Protein Lmod3 OS=Mus musculus GN=Lmod3 PE=4 SV=1 - [E9QA62_MOUSE]
E9Q7L0	Protein Ogdhl OS=Mus musculus GN=Ogdhl PE=4 SV=1 - [E9Q7L0_MOUSE]
O54734	Dolichyl-diphosphooligosaccharide--protein glycosyltransferase 48 kDa subunit OS=Mus musculus GN=Ddost PE=1 SV=2 - [OST48_MOUSE]
F8WIT2	Annexin OS=Mus musculus GN=Anxa6 PE=3 SV=1 - [F8WIT2_MOUSE]
P84075	Neuron-specific calcium-binding protein hippocalcin OS=Mus musculus GN=Hpca PE=1 SV=2 - [HPCA_MOUSE]
Q80XN0	D-beta-hydroxybutyrate dehydrogenase, mitochondrial OS=Mus musculus GN=Bdh1 PE=1 SV=2 - [BDH_MOUSE]
O09061	Proteasome subunit beta type-1 OS=Mus musculus GN=Psmb1 PE=1 SV=1 - [PSB1_MOUSE]
Q62419	Endophilin-A2 OS=Mus musculus GN=Sh3gl1 PE=1 SV=1 - [SH3G1_MOUSE]
Q5FWK3	Rho GTPase-activating protein 1 OS=Mus musculus GN=Arhgap1 PE=1 SV=1 - [RHG01_MOUSE]
Q3TXX4	Vesicular glutamate transporter 1 OS=Mus musculus GN=Slc17a7 PE=2 SV=2 - [VGLU1_MOUSE]
Q99LY9	NADH dehydrogenase [ubiquinone] iron-sulfur protein 5 OS=Mus musculus GN=Ndufs5 PE=1 SV=3 - [NDUS5_MOUSE]
P45952	Medium-chain specific acyl-CoA dehydrogenase, mitochondrial OS=Mus musculus GN=Acadm PE=1 SV=1 - [ACADM_MOUSE]
O09111	NADH dehydrogenase [ubiquinone] 1 beta subcomplex subunit 11, mitochondrial OS=Mus musculus GN=Ndufb11 PE=1 SV=2 - [NDUBB_MOUSE]
E9PV44	ATPase inhibitor, mitochondrial OS=Mus musculus GN=Atpif1 PE=4 SV=1 - [E9PV44_MOUSE]
Q9DCC8	Mitochondrial import receptor subunit TOM20 homolog OS=Mus musculus GN=Tomm20 PE=1 SV=1 - [TOM20_MOUSE]
Q80X80	C2 domain-containing protein 2-like OS=Mus musculus GN=C2cd2l PE=1 SV=3 - [C2C2L_MOUSE]
D3Z568	NADH dehydrogenase (Ubiquinone) 1 beta subcomplex, 5, isoform CRA_e OS=Mus musculus GN=Ndufb5 PE=4 SV=1 - [D3Z568_MOUSE]
Q8BG51	Mitochondrial Rho GTPase 1 OS=Mus musculus GN=Rhot1 PE=2 SV=1 - [MIRO1_MOUSE]
Q3TML0	Protein disulfide-isomerase A6 OS=Mus musculus GN=Pdia6 PE=2 SV=1 - [Q3TML0_MOUSE]
P42125	Enoyl-CoA delta isomerase 1, mitochondrial OS=Mus musculus GN=Eci1 PE=2 SV=2 - [ECI1_MOUSE]
P52503	NADH dehydrogenase [ubiquinone] iron-sulfur protein 6, mitochondrial OS=Mus musculus GN=Ndufs6 PE=1 SV=2 - [NDUS6_MOUSE]
Q8QZS1	3-hydroxyisobutyryl-CoA hydrolase, mitochondrial OS=Mus musculus GN=Hibch PE=1 SV=1 - [HIBCH_MOUSE]
Q61735	Leukocyte surface antigen CD47 OS=Mus musculus GN=Cd47 PE=1 SV=2 - [CD47_MOUSE]
Q9R1C6	Diacylglycerol kinase epsilon OS=Mus musculus GN=Dgke PE=2 SV=1 - [DGKE_MOUSE]
P63028	Translationally-controlled tumor protein OS=Mus musculus GN=Tpt1 PE=1 SV=1 - [TCTP_MOUSE]
Q60605	Myosin light polypeptide 6 OS=Mus musculus GN=Myl6 PE=1 SV=3 - [MYL6_MOUSE]
E9Q2W9	Alpha-actinin-4 (Fragment) OS=Mus musculus GN=Actn4 PE=4 SV=1 - [E9Q2W9_MOUSE]
D3Z6I8	Tropomyosin alpha-3 chain OS=Mus musculus GN=Tpm3 PE=3 SV=1 - [D3Z6I8_MOUSE]
Q9CR16	Peptidyl-prolyl cis-trans isomerase D OS=Mus musculus GN=Ppid PE=1 SV=3 - [PPID_MOUSE]
P43024	Cytochrome c oxidase subunit 6A1, mitochondrial OS=Mus musculus GN=Cox6a1 PE=1 SV=2 - [CX6A1_MOUSE]
Q61016	Guanine nucleotide-binding protein G(I)/G(S)/G(O) subunit gamma-7 OS=Mus musculus GN=Gng7 PE=2 SV=2 - [GBG7_MOUSE]
Q8JZN5	Acyl-CoA dehydrogenase family member 9, mitochondrial OS=Mus musculus GN=Acad9 PE=2 SV=2 - [ACAD9_MOUSE]
O35633	Vesicular inhibitory amino acid transporter OS=Mus musculus GN=Slc32a1 PE=1 SV=3 - [VIAAT_MOUSE]
G3UZY2	Thioredoxin (Fragment) OS=Mus musculus GN=Txn2 PE=3 SV=1 - [G3UZY2_MOUSE]
Q9CQ54	NADH dehydrogenase [ubiquinone] 1 subunit C2 OS=Mus musculus GN=Ndufc2 PE=1 SV=1 - [NDUC2_MOUSE]
P35585	AP-1 complex subunit mu-1 OS=Mus musculus GN=Ap1m1 PE=1 SV=3 - [AP1M1_MOUSE]
Q9R1Q8	Transgelin-3 OS=Mus musculus GN=Tagln3 PE=1 SV=1 - [TAGL3_MOUSE]
Q9CZW5	Mitochondrial import receptor subunit TOM70 OS=Mus musculus GN=Tomm70a PE=1 SV=2 - [TOM70_MOUSE]
Q5SDA5	Retinal guanylyl cyclase 2 OS=Mus musculus GN=Gucy2f PE=2 SV=1 - [GUC2F_MOUSE]
Q91VM5	RNA binding motif protein, X-linked-like-1 OS=Mus musculus GN=Rbmxl1 PE=1 SV=1 - [RMXL1_MOUSE]
Q91WA8	Protein Cngb1 OS=Mus musculus GN=Cngb1 PE=2 SV=1 - [Q91WA8_MOUSE]
E1AZ71	Protein Cngb1 OS=Mus musculus GN=Cngb1 PE=2 SV=1 - [E1AZ71_MOUSE]
G3UXT7	RNA-binding protein FUS (Fragment) OS=Mus musculus GN=Fus PE=4 SV=1 - [G3UXT7_MOUSE]
P16054	Protein kinase C epsilon type OS=Mus musculus GN=Prkce PE=1 SV=1 - [KPCE_MOUSE]
P62309	Small nuclear ribonucleoprotein G OS=Mus musculus GN=Snrpg PE=1 SV=1 - [RUXG_MOUSE]
O55125	Protein NipSnap homolog 1 OS=Mus musculus GN=Nipsnap1 PE=1 SV=1 - [NIPS1_MOUSE]
Q7TMF3	NADH dehydrogenase [ubiquinone] 1 alpha subcomplex subunit 12 OS=Mus musculus GN=Ndufa12 PE=1 SV=2 - [NDUAC_MOUSE]
Q8K0T0	Reticulon-1 OS=Mus musculus GN=Rtn1 PE=1 SV=1 - [RTN1_MOUSE]
Q99KJ8	Dynactin subunit 2 OS=Mus musculus GN=Dctn2 PE=1 SV=3 - [DCTN2_MOUSE]
A2AFI3	RNA binding motif protein, X chromosome OS=Mus musculus GN=Rbmx PE=4 SV=1 - [A2AFI3_MOUSE]
P26883	Peptidyl-prolyl cis-trans isomerase FKBP1A OS=Mus musculus GN=Fkbp1a PE=1 SV=2 - [FKB1A_MOUSE]
Q9JKD3	Secretory carrier-associated membrane protein 5 OS=Mus musculus GN=Scamp5 PE=2 SV=1 - [SCAM5_MOUSE]
Q9Z2U1	Proteasome subunit alpha type-5 OS=Mus musculus GN=Psma5 PE=1 SV=1 - [PSA5_MOUSE]
Q8C8R3	Ankyrin-2 OS=Mus musculus GN=Ank2 PE=1 SV=2 - [ANK2_MOUSE]
Q9CR61	NADH dehydrogenase [ubiquinone] 1 beta subcomplex subunit 7 OS=Mus musculus GN=Ndufb7 PE=1 SV=3 - [NDUB7_MOUSE]
Q9DCT5	Stromal cell-derived factor 2 OS=Mus musculus GN=Sdf2 PE=2 SV=1 - [SDF2_MOUSE]
O70435	Proteasome subunit alpha type-3 OS=Mus musculus GN=Psma3 PE=1 SV=3 - [PSA3_MOUSE]
S4R2T7	Ankyrin-2 (Fragment) OS=Mus musculus GN=Ank2 PE=1 SV=2 - [S4R2T7_MOUSE]
O88441	Metaxin-2 OS=Mus musculus GN=Mtx2 PE=1 SV=1 - [MTX2_MOUSE]
D3YZ62	Unconventional myosin-Va OS=Mus musculus GN=Myo5a PE=4 SV=1 - [D3YZ62_MOUSE]
Q9DCL9	Multifunctional protein ADE2 OS=Mus musculus GN=Paics PE=1 SV=4 - [PUR6_MOUSE]
P12960	Contactin-1 OS=Mus musculus GN=Cntn1 PE=1 SV=1 - [CNTN1_MOUSE]
P36916	Guanine nucleotide-binding protein-like 1 OS=Mus musculus GN=Gnl1 PE=1 SV=4 - [GNL1_MOUSE]
E9Q517	Transporter OS=Mus musculus GN=Slc6a9 PE=3 SV=1 - [E9Q517_MOUSE]
Q9CPP6	NADH dehydrogenase [ubiquinone] 1 alpha subcomplex subunit 5 OS=Mus musculus GN=Ndufa5 PE=1 SV=3 - [NDUA5_MOUSE]
P43006	Excitatory amino acid transporter 2 OS=Mus musculus GN=Slc1a2 PE=1 SV=1 - [EAA2_MOUSE]
P62751	60S ribosomal protein L23a OS=Mus musculus GN=Rpl23a PE=1 SV=1 - [RL23A_MOUSE]
P03911	NADH-ubiquinone oxidoreductase chain 4 OS=Mus musculus GN=Mtnd4 PE=1 SV=1 - [NU4M_MOUSE]
Q922Q4	Pyrroline-5-carboxylate reductase 2 OS=Mus musculus GN=Pycr2 PE=2 SV=1 - [P5CR2_MOUSE]
Q6PE15	Mycophenolic acid acyl-glucuronide esterase, mitochondrial OS=Mus musculus GN=Abhd10 PE=2 SV=1 - [ABHDA_MOUSE]
Q60692	Proteasome subunit beta type-6 OS=Mus musculus GN=Psmb6 PE=1 SV=3 - [PSB6_MOUSE]
Q62465	Synaptic vesicle membrane protein VAT-1 homolog OS=Mus musculus GN=Vat1 PE=1 SV=3 - [VAT1_MOUSE]
A0A0J9YU26	Solute carrier family 12 member 5 OS=Mus musculus GN=Slc12a5 PE=1 SV=1 - [A0A0J9YU26_MOUSE]
P40240	CD9 antigen OS=Mus musculus GN=Cd9 PE=1 SV=2 - [CD9_MOUSE]
Q9D6U8	Protein FAM162A OS=Mus musculus GN=Fam162a PE=2 SV=1 - [F162A_MOUSE]
Q9D358	Low molecular weight phosphotyrosine protein phosphatase OS=Mus musculus GN=Acp1 PE=1 SV=3 - [PPAC_MOUSE]
Q9DBP5	UMP-CMP kinase OS=Mus musculus GN=Cmpk1 PE=1 SV=1 - [KCY_MOUSE]
D3Z396	Neurotrimin OS=Mus musculus GN=Ntm PE=4 SV=1 - [D3Z396_MOUSE]
Q9CZX8	40S ribosomal protein S19 OS=Mus musculus GN=Rps19 PE=1 SV=3 - [RS19_MOUSE]
Q9Z1S5	Neuronal-specific septin-3 OS=Mus musculus GN=Sept3 PE=1 SV=2 - [SEPT3_MOUSE]
A0A0R4J094	Fumarylacetoacetate hydrolase domain-containing protein 2A OS=Mus musculus GN=Fahd2a PE=1 SV=1 - [A0A0R4J094_MOUSE]
Q3U422	NADH dehydrogenase [ubiquinone] flavoprotein 3, mitochondrial OS=Mus musculus GN=Ndufv3 PE=2 SV=1 - [Q3U422_MOUSE]
Q91VM9	Inorganic pyrophosphatase 2, mitochondrial OS=Mus musculus GN=Ppa2 PE=2 SV=1 - [IPYR2_MOUSE]
Q31125	Zinc transporter SLC39A7 OS=Mus musculus GN=Slc39a7 PE=1 SV=2 - [S39A7_MOUSE]
D3YU12	NmrA-like family domain-containing protein 1 OS=Mus musculus GN=Nmral1 PE=4 SV=1 - [D3YU12_MOUSE]
E9Q7G1	Protein Tmed7 OS=Mus musculus GN=Tmed7 PE=3 SV=1 - [E9Q7G1_MOUSE]
O89086	Putative RNA-binding protein 3 OS=Mus musculus GN=Rbm3 PE=1 SV=1 - [RBM3_MOUSE]
P63054	Purkinje cell protein 4 OS=Mus musculus GN=Pcp4 PE=2 SV=2 - [PCP4_MOUSE]
D6RFB9	Syntaxin-1A OS=Mus musculus GN=Stx1a PE=4 SV=1 - [D6RFB9_MOUSE]
P45878	Peptidyl-prolyl cis-trans isomerase FKBP2 OS=Mus musculus GN=Fkbp2 PE=1 SV=1 - [FKBP2_MOUSE]
E9PVP3	Mannose-P-dolichol utilization defect 1 protein OS=Mus musculus GN=Mpdu1 PE=4 SV=1 - [E9PVP3_MOUSE]
Q99KE1	NAD-dependent malic enzyme, mitochondrial OS=Mus musculus GN=Me2 PE=2 SV=1 - [MAOM_MOUSE]
Q791V5	Mitochondrial carrier homolog 2 OS=Mus musculus GN=Mtch2 PE=1 SV=1 - [MTCH2_MOUSE]
D3YU80	Cold-inducible RNA-binding protein (Fragment) OS=Mus musculus GN=Cirbp PE=4 SV=1 - [D3YU80_MOUSE]
P08003	Protein disulfide-isomerase A4 OS=Mus musculus GN=Pdia4 PE=1 SV=3 - [PDIA4_MOUSE]
P62761	Visinin-like protein 1 OS=Mus musculus GN=Vsnl1 PE=1 SV=2 - [VISL1_MOUSE]
Q91YJ3	Thymocyte nuclear protein 1 OS=Mus musculus GN=Thyn1 PE=1 SV=1 - [THYN1_MOUSE]
Q9CRB9	Coiled-coil-helix-coiled-coil-helix domain-containing protein 3, mitochondrial OS=Mus musculus GN=Chchd3 PE=1 SV=1 - [CHCH3_MOUSE]
P63250	G protein-activated inward rectifier potassium channel 1 OS=Mus musculus GN=Kcnj3 PE=1 SV=1 - [IRK3_MOUSE]
Q8BP92	Reticulocalbin-2 OS=Mus musculus GN=Rcn2 PE=2 SV=1 - [RCN2_MOUSE]
F8WHZ9	Alpha-adducin OS=Mus musculus GN=Add1 PE=4 SV=1 - [F8WHZ9_MOUSE]
G5E8R0	Tropomyosin 1, alpha, isoform CRA_i OS=Mus musculus GN=Tpm1 PE=3 SV=1 - [G5E8R0_MOUSE]
Q91Z31	Polypyrimidine tract-binding protein 2 OS=Mus musculus GN=Ptbp2 PE=1 SV=2 - [PTBP2_MOUSE]
Q7M6Y3	Phosphatidylinositol-binding clathrin assembly protein OS=Mus musculus GN=Picalm PE=1 SV=1 - [PICA_MOUSE]
P41731	CD63 antigen OS=Mus musculus GN=Cd63 PE=1 SV=2 - [CD63_MOUSE]
Q9JJI8	60S ribosomal protein L38 OS=Mus musculus GN=Rpl38 PE=2 SV=3 - [RL38_MOUSE]
A0A0R4J083	Long-chain-specific acyl-CoA dehydrogenase, mitochondrial OS=Mus musculus GN=Acadl PE=1 SV=1 - [A0A0R4J083_MOUSE]
P16045	Galectin-1 OS=Mus musculus GN=Lgals1 PE=1 SV=3 - [LEG1_MOUSE]
E9Q5J9	Tropomyosin alpha-3 chain OS=Mus musculus GN=Tpm3 PE=3 SV=1 - [E9Q5J9_MOUSE]
P21107	Tropomyosin alpha-3 chain OS=Mus musculus GN=Tpm3 PE=1 SV=2 - [TPM3_MOUSE]
A8IK50	Purkinje cell protein 2 OS=Mus musculus GN=Pcp2 PE=2 SV=1 - [A8IK50_MOUSE]
Q8BTX9	Inactive hydroxysteroid dehydrogenase-like protein 1 OS=Mus musculus GN=Hsdl1 PE=2 SV=1 - [HSDL1_MOUSE]
Q3UGX2	Protein Spnb1 OS=Mus musculus GN=Spnb1 PE=2 SV=1 - [Q3UGX2_MOUSE]
Q8BPN8	DmX-like protein 2 OS=Mus musculus GN=Dmxl2 PE=1 SV=3 - [DMXL2_MOUSE]
P52760	Ribonuclease UK114 OS=Mus musculus GN=Hrsp12 PE=1 SV=3 - [UK114_MOUSE]
Q5SRX1	TOM1-like protein 2 OS=Mus musculus GN=Tom1l2 PE=1 SV=1 - [TM1L2_MOUSE]
P63030	Mitochondrial pyruvate carrier 1 OS=Mus musculus GN=Mpc1 PE=1 SV=1 - [MPC1_MOUSE]
E9Q6Q4	Protein Rap1gds1 OS=Mus musculus GN=Rap1gds1 PE=4 SV=1 - [E9Q6Q4_MOUSE]
Q3TU36	Protein Rap1gds1 OS=Mus musculus GN=Rap1gds1 PE=1 SV=1 - [Q3TU36_MOUSE]
Q8BWT1	3-ketoacyl-CoA thiolase, mitochondrial OS=Mus musculus GN=Acaa2 PE=1 SV=3 - [THIM_MOUSE]
Q9D1L0	Coiled-coil-helix-coiled-coil-helix domain-containing protein 2, mitochondrial OS=Mus musculus GN=Chchd2 PE=1 SV=1 - [CHCH2_MOUSE]
P63321	Ras-related protein Ral-A OS=Mus musculus GN=Rala PE=1 SV=1 - [RALA_MOUSE]
Q8JZN7	Mitochondrial Rho GTPase 2 OS=Mus musculus GN=Rhot2 PE=2 SV=1 - [MIRO2_MOUSE]
Q3TXS7	26S proteasome non-ATPase regulatory subunit 1 OS=Mus musculus GN=Psmd1 PE=1 SV=1 - [PSMD1_MOUSE]
Q9D394	Protein RUFY3 OS=Mus musculus GN=Rufy3 PE=1 SV=1 - [RUFY3_MOUSE]
Q99L04	Dehydrogenase/reductase SDR family member 1 OS=Mus musculus GN=Dhrs1 PE=2 SV=1 - [DHRS1_MOUSE]
Q924B0	Inositol (Myo)-1(Or 4)-monophosphatase 1 OS=Mus musculus GN=Impa1 PE=2 SV=1 - [Q924B0_MOUSE]
Q91VR7	Microtubule-associated proteins 1A/1B light chain 3A OS=Mus musculus GN=Map1lc3a PE=2 SV=1 - [MLP3A_MOUSE]
Q99N15	17beta-hydroxysteroid dehydrogenase type 10/short chain L-3-hydroxyacyl-CoA dehydrogenase OS=Mus musculus GN=Hsd17b10 PE=2 SV=1 - [Q99N15_MOUSE]
A0A0B4J1F2	Microtubule-associated protein OS=Mus musculus GN=Map4 PE=1 SV=1 - [A0A0B4J1F2_MOUSE]
Q9WTX5	S-phase kinase-associated protein 1 OS=Mus musculus GN=Skp1 PE=1 SV=3 - [SKP1_MOUSE]
Q99KF1	Transmembrane emp24 domain-containing protein 9 OS=Mus musculus GN=Tmed9 PE=2 SV=2 - [TMED9_MOUSE]
P35278	Ras-related protein Rab-5C OS=Mus musculus GN=Rab5c PE=1 SV=2 - [RAB5C_MOUSE]
Q68FG2	Protein Spnb3 OS=Mus musculus GN=Spnb3 PE=2 SV=1 - [Q68FG2_MOUSE]
A0A0R4J044	Poly(rC)-binding protein 4 OS=Mus musculus GN=Pcbp4 PE=1 SV=1 - [A0A0R4J044_MOUSE]
Q9D898	Actin-related protein 2/3 complex subunit 5-like protein OS=Mus musculus GN=Arpc5l PE=1 SV=1 - [ARP5L_MOUSE]
Q9CPU2	NADH dehydrogenase [ubiquinone] 1 beta subcomplex subunit 2, mitochondrial OS=Mus musculus GN=Ndufb2 PE=2 SV=1 - [NDUB2_MOUSE]
P61021	Ras-related protein Rab-5B OS=Mus musculus GN=Rab5b PE=1 SV=1 - [RAB5B_MOUSE]
Q8BLF1	Neutral cholesterol ester hydrolase 1 OS=Mus musculus GN=Nceh1 PE=1 SV=1 - [NCEH1_MOUSE]
O89051	Integral membrane protein 2B OS=Mus musculus GN=Itm2b PE=2 SV=1 - [ITM2B_MOUSE]
E9Q175	Unconventional myosin-VI OS=Mus musculus GN=Myo6 PE=4 SV=1 - [E9Q175_MOUSE]
Q2TBE6	Phosphatidylinositol 4-kinase type 2-alpha OS=Mus musculus GN=Pi4k2a PE=1 SV=1 - [P4K2A_MOUSE]
Q3U8S1	CD44 antigen OS=Mus musculus GN=Cd44 PE=2 SV=1 - [Q3U8S1_MOUSE]
P32020	Non-specific lipid-transfer protein OS=Mus musculus GN=Scp2 PE=1 SV=3 - [NLTP_MOUSE]
P60487	Pyridoxal phosphate phosphatase OS=Mus musculus GN=Pdxp PE=1 SV=1 - [PLPP_MOUSE]
Q9CY50	Translocon-associated protein subunit alpha OS=Mus musculus GN=Ssr1 PE=1 SV=1 - [SSRA_MOUSE]
Q3UMR5	Calcium uniporter protein, mitochondrial OS=Mus musculus GN=Mcu PE=2 SV=2 - [MCU_MOUSE]
Q3TSR0	Exostosin-like 2 OS=Mus musculus GN=Extl2 PE=2 SV=1 - [Q3TSR0_MOUSE]
E9QN14	SLIT-ROBO Rho GTPase-activating protein 3 OS=Mus musculus GN=Srgap3 PE=4 SV=1 - [E9QN14_MOUSE]
Q9DC70	NADH dehydrogenase [ubiquinone] iron-sulfur protein 7, mitochondrial OS=Mus musculus GN=Ndufs7 PE=1 SV=1 - [NDUS7_MOUSE]
G3UYZ1	Immunoglobulin superfamily member 8 OS=Mus musculus GN=Igsf8 PE=4 SV=1 - [G3UYZ1_MOUSE]
Q5U458	DnaJ homolog subfamily C member 11 OS=Mus musculus GN=Dnajc11 PE=2 SV=2 - [DJC11_MOUSE]
O88848	ADP-ribosylation factor-like protein 6 OS=Mus musculus GN=Arl6 PE=2 SV=1 - [ARL6_MOUSE]
Q9JIW9	Ras-related protein Ral-B OS=Mus musculus GN=Ralb PE=2 SV=1 - [RALB_MOUSE]
Q8CGK3	Lon protease homolog, mitochondrial OS=Mus musculus GN=Lonp1 PE=1 SV=2 - [LONM_MOUSE]
P63328	Serine/threonine-protein phosphatase 2B catalytic subunit alpha isoform OS=Mus musculus GN=Ppp3ca PE=1 SV=1 - [PP2BA_MOUSE]
Q91WD8	Protein Slc24a1 OS=Mus musculus GN=Slc24a1 PE=2 SV=1 - [Q91WD8_MOUSE]
D3Z2Y2	Nitrilase homolog 1 (Fragment) OS=Mus musculus GN=Nit1 PE=4 SV=1 - [D3Z2Y2_MOUSE]
B1ASQ2	Apolipoprotein O OS=Mus musculus GN=Apoo PE=4 SV=1 - [B1ASQ2_MOUSE]
Q8BGH2	Sorting and assembly machinery component 50 homolog OS=Mus musculus GN=Samm50 PE=1 SV=1 - [SAM50_MOUSE]
Q9CQZ6	NADH dehydrogenase [ubiquinone] 1 beta subcomplex subunit 3 OS=Mus musculus GN=Ndufb3 PE=1 SV=1 - [NDUB3_MOUSE]
E9PZ43	Microtubule-associated protein OS=Mus musculus GN=Mtap4 PE=4 SV=1 - [E9PZ43_MOUSE]
Q6ZWY3	40S ribosomal protein S27-like OS=Mus musculus GN=Rps27l PE=2 SV=3 - [RS27L_MOUSE]
Q8BKZ9	Pyruvate dehydrogenase protein X component, mitochondrial OS=Mus musculus GN=Pdhx PE=2 SV=1 - [ODPX_MOUSE]
P0DN34	NADH dehydrogenase [ubiquinone] 1 beta subcomplex subunit 1 OS=Mus musculus GN=Ndufb1 PE=3 SV=1 - [NDUB1_MOUSE]
Q9Z0S1	3'(2'),5'-bisphosphate nucleotidase 1 OS=Mus musculus GN=Bpnt1 PE=1 SV=2 - [BPNT1_MOUSE]
P62627	Dynein light chain roadblock-type 1 OS=Mus musculus GN=Dynlrb1 PE=1 SV=3 - [DLRB1_MOUSE]
P47708	Rabphilin-3A OS=Mus musculus GN=Rph3a PE=1 SV=2 - [RP3A_MOUSE]
D3YUZ8	Disks large homolog 2 OS=Mus musculus GN=Dlg2 PE=4 SV=1 - [D3YUZ8_MOUSE]
Q64516	Glycerol kinase OS=Mus musculus GN=Gk PE=2 SV=2 - [GLPK_MOUSE]
Q6ZWZ4	60S ribosomal protein L36 OS=Mus musculus GN=Rpl36 PE=3 SV=1 - [Q6ZWZ4_MOUSE]
Q5U4C2	Dipeptidyl aminopeptidase-like protein 6 OS=Mus musculus GN=Dpp6 PE=2 SV=1 - [Q5U4C2_MOUSE]
Q7TSJ2	Microtubule-associated protein 6 OS=Mus musculus GN=Map6 PE=1 SV=2 - [MAP6_MOUSE]
P26350	Prothymosin alpha OS=Mus musculus GN=Ptma PE=1 SV=2 - [PTMA_MOUSE]
Q9JMH6	Thioredoxin reductase 1, cytoplasmic OS=Mus musculus GN=Txnrd1 PE=1 SV=3 - [TRXR1_MOUSE]
Q9QZ23	NFU1 iron-sulfur cluster scaffold homolog, mitochondrial OS=Mus musculus GN=Nfu1 PE=1 SV=2 - [NFU1_MOUSE]
Q9WV98	Mitochondrial import inner membrane translocase subunit Tim9 OS=Mus musculus GN=Timm9 PE=1 SV=1 - [TIM9_MOUSE]
Q9D0T1	NHP2-like protein 1 OS=Mus musculus GN=Nhp2l1 PE=2 SV=4 - [NH2L1_MOUSE]
Q99LP6	GrpE protein homolog 1, mitochondrial OS=Mus musculus GN=Grpel1 PE=1 SV=1 - [GRPE1_MOUSE]
G5E8R3	Pyruvate carboxylase OS=Mus musculus GN=Pcx PE=3 SV=1 - [G5E8R3_MOUSE]
P09174	Retinal rod rhodopsin-sensitive cGMP 3',5'-cyclic phosphodiesterase subunit gamma OS=Mus musculus GN=Pde6g PE=2 SV=1 - [CNRG_MOUSE]
G3X972	Protein Sec24c OS=Mus musculus GN=Sec24c PE=4 SV=1 - [G3X972_MOUSE]
Q9CWZ7	Gamma-soluble NSF attachment protein OS=Mus musculus GN=Napg PE=1 SV=1 - [SNAG_MOUSE]
Q9JKR6	Hypoxia up-regulated protein 1 OS=Mus musculus GN=Hyou1 PE=1 SV=1 - [HYOU1_MOUSE]
Q62426	Cystatin-B OS=Mus musculus GN=Cstb PE=1 SV=1 - [CYTB_MOUSE]
Q8BGD9	Eukaryotic translation initiation factor 4B OS=Mus musculus GN=Eif4b PE=1 SV=1 - [IF4B_MOUSE]
O54829	Regulator of G-protein signaling 7 OS=Mus musculus GN=Rgs7 PE=1 SV=2 - [RGS7_MOUSE]
Q9CQX2	Cytochrome b5 type B OS=Mus musculus GN=Cyb5b PE=1 SV=1 - [CYB5B_MOUSE]
A0A4W9	Neuronal growth regulator 1 OS=Mus musculus GN=Negr1 PE=2 SV=1 - [A0A4W9_MOUSE]
Q61768	Kinesin-1 heavy chain OS=Mus musculus GN=Kif5b PE=1 SV=3 - [KINH_MOUSE]
B1AR28	Acyl-Coenzyme A dehydrogenase, very long chain OS=Mus musculus GN=Acadvl PE=3 SV=1 - [B1AR28_MOUSE]
Q9CPS5	26S proteasome non-ATPase regulatory subunit 8 OS=Mus musculus GN=Psmd8 PE=1 SV=2 - [Q9CPS5_MOUSE]
P47757	F-actin-capping protein subunit beta OS=Mus musculus GN=Capzb PE=1 SV=3 - [CAPZB_MOUSE]
P62307	Small nuclear ribonucleoprotein F OS=Mus musculus GN=Snrpf PE=2 SV=1 - [RUXF_MOUSE]
Q8BGB7	Enolase-phosphatase E1 OS=Mus musculus GN=Enoph1 PE=2 SV=1 - [ENOPH_MOUSE]
P52825	Carnitine O-palmitoyltransferase 2, mitochondrial OS=Mus musculus GN=Cpt2 PE=1 SV=2 - [CPT2_MOUSE]
P32037	Solute carrier family 2, facilitated glucose transporter member 3 OS=Mus musculus GN=Slc2a3 PE=1 SV=1 - [GTR3_MOUSE]
A2ARI0	Thioredoxin domain containing 13 OS=Mus musculus GN=Tmx4 PE=4 SV=1 - [A2ARI0_MOUSE]
P37040	NADPH--cytochrome P450 reductase OS=Mus musculus GN=Por PE=1 SV=2 - [NCPR_MOUSE]
Q61647	Hyaluronan synthase 1 OS=Mus musculus GN=Has1 PE=1 SV=1 - [HAS1_MOUSE]
E0CZ78	Serine/threonine-protein phosphatase OS=Mus musculus GN=Ppp3cb PE=3 SV=1 - [E0CZ78_MOUSE]
A2AMW0	Capping protein (Actin filament) muscle Z-line, beta OS=Mus musculus GN=Capzb PE=4 SV=1 - [A2AMW0_MOUSE]
S4R1S2	Ankyrin-3 OS=Mus musculus GN=Ank3 PE=1 SV=1 - [S4R1S2_MOUSE]
Q8BVQ5	Protein phosphatase methylesterase 1 OS=Mus musculus GN=Ppme1 PE=1 SV=5 - [PPME1_MOUSE]
Q91VI7	Ribonuclease inhibitor OS=Mus musculus GN=Rnh1 PE=1 SV=1 - [RINI_MOUSE]
Q8K2P7	Sodium-coupled neutral amino acid transporter 1 OS=Mus musculus GN=Slc38a1 PE=1 SV=1 - [S38A1_MOUSE]
P28738	Kinesin heavy chain isoform 5C OS=Mus musculus GN=Kif5c PE=1 SV=3 - [KIF5C_MOUSE]
P17047	Lysosome-associated membrane glycoprotein 2 OS=Mus musculus GN=Lamp2 PE=2 SV=2 - [LAMP2_MOUSE]
Q99JY0	Trifunctional enzyme subunit beta, mitochondrial OS=Mus musculus GN=Hadhb PE=1 SV=1 - [ECHB_MOUSE]
P05622	Platelet-derived growth factor receptor beta OS=Mus musculus GN=Pdgfrb PE=1 SV=1 - [PGFRB_MOUSE]
D3Z0L4	Coiled-coil-helix-coiled-coil-helix domain-containing protein 3, mitochondrial (Fragment) OS=Mus musculus GN=Chchd3 PE=4 SV=1 - [D3Z0L4_MOUSE]
Q60865	Caprin-1 OS=Mus musculus GN=Caprin1 PE=1 SV=2 - [CAPR1_MOUSE]
A2AEC2	Transcription elongation factor A (SII)-like 3 (Fragment) OS=Mus musculus GN=Tceal3 PE=4 SV=1 - [A2AEC2_MOUSE]
Q922Q8	Leucine-rich repeat-containing protein 59 OS=Mus musculus GN=Lrrc59 PE=2 SV=1 - [LRC59_MOUSE]
O35857	Mitochondrial import inner membrane translocase subunit TIM44 OS=Mus musculus GN=Timm44 PE=2 SV=2 - [TIM44_MOUSE]
Q80T06	Elongation factor 1-delta OS=Mus musculus GN=Eef1d PE=2 SV=1 - [Q80T06_MOUSE]
Q8BMS1	Trifunctional enzyme subunit alpha, mitochondrial OS=Mus musculus GN=Hadha PE=1 SV=1 - [ECHA_MOUSE]
Q6P6I8	Signal-regulatory protein alpha OS=Mus musculus GN=Sirpa PE=2 SV=1 - [Q6P6I8_MOUSE]
D3Z2J6	Thioredoxin-related transmembrane protein 2 OS=Mus musculus GN=Tmx2 PE=4 SV=1 - [D3Z2J6_MOUSE]
Q9CQD1	Ras-related protein Rab-5A OS=Mus musculus GN=Rab5a PE=1 SV=1 - [RAB5A_MOUSE]
A0A0N4SVB8	ADP-ribosylation factor-like protein 8B OS=Mus musculus GN=Arl8b PE=1 SV=1 - [A0A0N4SVB8_MOUSE]
G3X9U9	Fission 1 (Mitochondrial outer membrane) homolog (Yeast), isoform CRA_c OS=Mus musculus GN=Fis1 PE=4 SV=1 - [G3X9U9_MOUSE]
P98191	Phosphatidate cytidylyltransferase 1 OS=Mus musculus GN=Cds1 PE=2 SV=2 - [CDS1_MOUSE]
F8WHQ1	Tumor protein D52 OS=Mus musculus GN=Tpd52 PE=4 SV=1 - [F8WHQ1_MOUSE]
Q791T5	Mitochondrial carrier homolog 1 OS=Mus musculus GN=Mtch1 PE=1 SV=1 - [MTCH1_MOUSE]
D3Z041	Long-chain-fatty-acid--CoA ligase 1 OS=Mus musculus GN=Acsl1 PE=4 SV=1 - [D3Z041_MOUSE]
H7BWY4	Disks large homolog 1 OS=Mus musculus GN=Dlg1 PE=4 SV=1 - [H7BWY4_MOUSE]
Q71M36	Chondroitin sulfate proteoglycan 5 OS=Mus musculus GN=Cspg5 PE=1 SV=2 - [CSPG5_MOUSE]
Q921H8	3-ketoacyl-CoA thiolase A, peroxisomal OS=Mus musculus GN=Acaa1a PE=2 SV=1 - [THIKA_MOUSE]
F8VQJ3	Laminin subunit gamma-1 OS=Mus musculus GN=Lamc1 PE=4 SV=1 - [F8VQJ3_MOUSE]
Q9JM62	Receptor expression-enhancing protein 6 OS=Mus musculus GN=Reep6 PE=2 SV=1 - [REEP6_MOUSE]
Q9EQ20	Methylmalonate-semialdehyde dehydrogenase [acylating], mitochondrial OS=Mus musculus GN=Aldh6a1 PE=1 SV=1 - [MMSA_MOUSE]
Q9DB73	NADH-cytochrome b5 reductase 1 OS=Mus musculus GN=Cyb5r1 PE=2 SV=1 - [NB5R1_MOUSE]
Q9CWK8	Sorting nexin-2 OS=Mus musculus GN=Snx2 PE=1 SV=2 - [SNX2_MOUSE]
Q9CQZ1	Heat shock factor-binding protein 1 OS=Mus musculus GN=Hsbp1 PE=2 SV=1 - [HSBP1_MOUSE]
Q8R127	Saccharopine dehydrogenase-like oxidoreductase OS=Mus musculus GN=Sccpdh PE=2 SV=1 - [SCPDL_MOUSE]
Q7TQD2	Tubulin polymerization-promoting protein OS=Mus musculus GN=Tppp PE=1 SV=1 - [TPPP_MOUSE]
Q07076	Annexin A7 OS=Mus musculus GN=Anxa7 PE=2 SV=2 - [ANXA7_MOUSE]
F6QKK2	ADP-ribosylation factor-like protein 8A (Fragment) OS=Mus musculus GN=Arl8a PE=4 SV=1 - [F6QKK2_MOUSE]
Q6ZWY8	Thymosin beta-10 OS=Mus musculus GN=Tmsb10 PE=2 SV=3 - [TYB10_MOUSE]
A2AP32	NADH dehydrogenase (Ubiquinone) 1 beta subcomplex, 6 OS=Mus musculus GN=Ndufb6 PE=4 SV=1 - [A2AP32_MOUSE]
Q60817	Nascent polypeptide-associated complex subunit alpha OS=Mus musculus GN=Naca PE=1 SV=1 - [NACA_MOUSE]
Q62108	Disks large homolog 4 OS=Mus musculus GN=Dlg4 PE=1 SV=1 - [DLG4_MOUSE]
Q80YP0	Cyclin-dependent kinase 3 OS=Mus musculus GN=Cdk3 PE=1 SV=2 - [CDK3_MOUSE]
A0A087WSJ9	Regulator of G-protein-signaling 6 OS=Mus musculus GN=Rgs6 PE=1 SV=1 - [A0A087WSJ9_MOUSE]
Z4YK42	NAD kinase 2, mitochondrial OS=Mus musculus GN=Nadk2 PE=1 SV=1 - [Z4YK42_MOUSE]
F8VQC9	NBCn1-G OS=Mus musculus GN=Slc4a7 PE=2 SV=1 - [F8VQC9_MOUSE]
Q8CFW1	Anoctamin-2 OS=Mus musculus GN=Ano2 PE=1 SV=2 - [ANO2_MOUSE]
Q99JZ4	GTP-binding protein SAR1a OS=Mus musculus GN=Sar1a PE=2 SV=1 - [Q99JZ4_MOUSE]
F8WHW3	Transmembrane protein 55B OS=Mus musculus GN=Tmem55b PE=4 SV=1 - [F8WHW3_MOUSE]
Q62433	Protein NDRG1 OS=Mus musculus GN=Ndrg1 PE=1 SV=1 - [NDRG1_MOUSE]
Q8CDN6	Thioredoxin-like protein 1 OS=Mus musculus GN=Txnl1 PE=1 SV=3 - [TXNL1_MOUSE]
Q9D7H3	RNA 3'-terminal phosphate cyclase OS=Mus musculus GN=RtcA PE=2 SV=2 - [RTCA_MOUSE]
Q9D0F3	Protein ERGIC-53 OS=Mus musculus GN=Lman1 PE=2 SV=1 - [LMAN1_MOUSE]
Q9CQ60	6-phosphogluconolactonase OS=Mus musculus GN=Pgls PE=2 SV=1 - [6PGL_MOUSE]
P35282	Ras-related protein Rab-21 OS=Mus musculus GN=Rab21 PE=1 SV=4 - [RAB21_MOUSE]
Q5U3K5	Rab-like protein 6 OS=Mus musculus GN=Rabl6 PE=1 SV=2 - [RABL6_MOUSE]
Q9Z0E6	Interferon-induced guanylate-binding protein 2 OS=Mus musculus GN=Gbp2 PE=1 SV=1 - [GBP2_MOUSE]
Q9D023	Mitochondrial pyruvate carrier 2 OS=Mus musculus GN=Mpc2 PE=1 SV=1 - [MPC2_MOUSE]
Q63810	Calcineurin subunit B type 1 OS=Mus musculus GN=Ppp3r1 PE=1 SV=3 - [CANB1_MOUSE]
Q3U0V1	Far upstream element-binding protein 2 OS=Mus musculus GN=Khsrp PE=1 SV=2 - [FUBP2_MOUSE]
Q80TL0	Protein phosphatase 1E OS=Mus musculus GN=Ppm1e PE=1 SV=2 - [PPM1E_MOUSE]
Q9JLB0	MAGUK p55 subfamily member 6 OS=Mus musculus GN=Mpp6 PE=1 SV=1 - [MPP6_MOUSE]
Q9CQB5	CDGSH iron-sulfur domain-containing protein 2 OS=Mus musculus GN=Cisd2 PE=1 SV=1 - [CISD2_MOUSE]
Q9Z1P6	NADH dehydrogenase [ubiquinone] 1 alpha subcomplex subunit 7 OS=Mus musculus GN=Ndufa7 PE=1 SV=3 - [NDUA7_MOUSE]
P10493	Nidogen-1 OS=Mus musculus GN=Nid1 PE=1 SV=2 - [NID1_MOUSE]
O35887	Calumenin OS=Mus musculus GN=Calu PE=1 SV=1 - [CALU_MOUSE]
D3Z3B2	V-type proton ATPase 16 kDa proteolipid subunit (Fragment) OS=Mus musculus GN=Atp6v0c PE=3 SV=1 - [D3Z3B2_MOUSE]
Q9CZ44	NSFL1 cofactor p47 OS=Mus musculus GN=Nsfl1c PE=1 SV=1 - [NSF1C_MOUSE]
O55013	Trafficking protein particle complex subunit 3 OS=Mus musculus GN=Trappc3 PE=1 SV=1 - [TPPC3_MOUSE]
Q9D5T0	ATPase family AAA domain-containing protein 1 OS=Mus musculus GN=Atad1 PE=1 SV=1 - [ATAD1_MOUSE]
P57759	Endoplasmic reticulum resident protein 29 OS=Mus musculus GN=Erp29 PE=1 SV=2 - [ERP29_MOUSE]
Q9D7A8	Armadillo repeat-containing protein 1 OS=Mus musculus GN=Armc1 PE=2 SV=1 - [ARMC1_MOUSE]
Q02248	Catenin beta-1 OS=Mus musculus GN=Ctnnb1 PE=1 SV=1 - [CTNB1_MOUSE]
P07356	Annexin A2 OS=Mus musculus GN=Anxa2 PE=1 SV=2 - [ANXA2_MOUSE]
O55234	Proteasome subunit beta type-5 OS=Mus musculus GN=Psmb5 PE=1 SV=3 - [PSB5_MOUSE]
A0A0G2JDV8	Calponin OS=Mus musculus GN=Cnn3 PE=1 SV=1 - [A0A0G2JDV8_MOUSE]
O35678	Monoglyceride lipase OS=Mus musculus GN=Mgll PE=1 SV=1 - [MGLL_MOUSE]
Q9WTP7	GTP:AMP phosphotransferase, mitochondrial OS=Mus musculus GN=Ak3 PE=1 SV=3 - [KAD3_MOUSE]
Q9CQ62	2,4-dienoyl-CoA reductase, mitochondrial OS=Mus musculus GN=Decr1 PE=1 SV=1 - [DECR_MOUSE]
Q9CRB6	Tubulin polymerization-promoting protein family member 3 OS=Mus musculus GN=Tppp3 PE=1 SV=1 - [TPPP3_MOUSE]
B1AQW2	Microtubule-associated protein OS=Mus musculus GN=Mapt PE=4 SV=1 - [B1AQW2_MOUSE]
Q922B1	O-acetyl-ADP-ribose deacetylase MACROD1 OS=Mus musculus GN=Macrod1 PE=2 SV=2 - [MACD1_MOUSE]
Q9WVA2	Mitochondrial import inner membrane translocase subunit Tim8 A OS=Mus musculus GN=Timm8a1 PE=1 SV=1 - [TIM8A_MOUSE]
P63213	Guanine nucleotide-binding protein G(I)/G(S)/G(O) subunit gamma-2 OS=Mus musculus GN=Gng2 PE=1 SV=2 - [GBG2_MOUSE]
Q9ESW4	Acylglycerol kinase, mitochondrial OS=Mus musculus GN=Agk PE=1 SV=1 - [AGK_MOUSE]
D3Z2U0	Protein Fam47e (Fragment) OS=Mus musculus GN=Fam47e PE=4 SV=2 - [D3Z2U0_MOUSE]
Q9WUR9	Adenylate kinase isoenzyme 4, mitochondrial OS=Mus musculus GN=Ak4 PE=2 SV=1 - [KAD4_MOUSE]
D3Z645	Vacuolar protein sorting-associated protein 29 OS=Mus musculus GN=Vps29 PE=4 SV=1 - [D3Z645_MOUSE]
Q9D7N9	Adipocyte plasma membrane-associated protein OS=Mus musculus GN=Apmap PE=1 SV=1 - [APMAP_MOUSE]
Q61792	LIM and SH3 domain protein 1 OS=Mus musculus GN=Lasp1 PE=1 SV=1 - [LASP1_MOUSE]
G3UVU2	Splicing factor 3A subunit 2 OS=Mus musculus GN=Sf3a2 PE=4 SV=1 - [G3UVU2_MOUSE]
Q9CPT4	UPF0556 protein C19orf10 homolog OS=Mus musculus GN=D17Wsu104e PE=2 SV=1 - [CS010_MOUSE]
Q80SZ7	Guanine nucleotide-binding protein G(I)/G(S)/G(O) subunit gamma-5 OS=Mus musculus GN=Gng5 PE=2 SV=2 - [GBG5_MOUSE]
Q9JMF3	Guanine nucleotide-binding protein G(I)/G(S)/G(O) subunit gamma-13 OS=Mus musculus GN=Gng13 PE=2 SV=1 - [GBG13_MOUSE]
Q9DCS3	Trans-2-enoyl-CoA reductase, mitochondrial OS=Mus musculus GN=Mecr PE=2 SV=2 - [MECR_MOUSE]
P34022	Ran-specific GTPase-activating protein OS=Mus musculus GN=Ranbp1 PE=1 SV=2 - [RANG_MOUSE]
Q6ZWQ9	MCG5400 OS=Mus musculus GN=Myl12a PE=2 SV=1 - [Q6ZWQ9_MOUSE]
Q9D1E6	Tubulin-folding cofactor B OS=Mus musculus GN=Tbcb PE=1 SV=2 - [TBCB_MOUSE]
Q8BIG7	Catechol O-methyltransferase domain-containing protein 1 OS=Mus musculus GN=Comtd1 PE=2 SV=1 - [CMTD1_MOUSE]
P62748	Hippocalcin-like protein 1 OS=Mus musculus GN=Hpcal1 PE=2 SV=2 - [HPCL1_MOUSE]
A0A0R4J0P1	Acyl-Coenzyme A dehydrogenase family, member 8 OS=Mus musculus GN=Acad8 PE=1 SV=1 - [A0A0R4J0P1_MOUSE]
Q4VAE3	Transmembrane protein 65 OS=Mus musculus GN=Tmem65 PE=2 SV=1 - [TMM65_MOUSE]
Q9CZN7	Serine hydroxymethyltransferase OS=Mus musculus GN=Shmt2 PE=2 SV=1 - [Q9CZN7_MOUSE]
Q9CQR2	40S ribosomal protein S21 OS=Mus musculus GN=Rps21 PE=2 SV=1 - [RS21_MOUSE]
Q8BRF7	Sec1 family domain-containing protein 1 OS=Mus musculus GN=Scfd1 PE=2 SV=1 - [SCFD1_MOUSE]
D3Z2H7	Catenin delta-1 OS=Mus musculus GN=Ctnnd1 PE=4 SV=1 - [D3Z2H7_MOUSE]
A2ASQ1-2	Isoform 2 of Agrin OS=Mus musculus GN=Agrn - [AGRIN_MOUSE]
Q8CCT4	Transcription elongation factor A protein-like 5 OS=Mus musculus GN=Tceal5 PE=1 SV=1 - [TCAL5_MOUSE]
P48320	Glutamate decarboxylase 2 OS=Mus musculus GN=Gad2 PE=2 SV=1 - [DCE2_MOUSE]
Q3TSA8	Secretory carrier-associated membrane protein 1 OS=Mus musculus GN=Scamp1 PE=2 SV=1 - [Q3TSA8_MOUSE]
Q922Q1	MOSC domain-containing protein 2, mitochondrial OS=Mus musculus GN=Marc2 PE=1 SV=1 - [MOSC2_MOUSE]
Q5F285	Transmembrane protein 256 OS=Mus musculus GN=Tmem256 PE=2 SV=1 - [TM256_MOUSE]
Q9QY42	Probable G-protein coupled receptor 37 OS=Mus musculus GN=Gpr37 PE=2 SV=1 - [GPR37_MOUSE]
A0A0A0MQC7	Microtubule-associated protein OS=Mus musculus GN=Mapt PE=1 SV=1 - [A0A0A0MQC7_MOUSE]
Q3UF95	Large proline-rich protein BAG6 OS=Mus musculus GN=Bag6 PE=2 SV=1 - [Q3UF95_MOUSE]
Q8JZQ2	AFG3-like protein 2 OS=Mus musculus GN=Afg3l2 PE=1 SV=1 - [AFG32_MOUSE]
A0A0R4J174	Evolutionarily conserved-signaling intermediate in Toll pathway, mitochondrial OS=Mus musculus GN=Ecsit PE=1 SV=1 - [A0A0R4J174_MOUSE]
Q9Z0F7	Gamma-synuclein OS=Mus musculus GN=Sncg PE=1 SV=1 - [SYUG_MOUSE]
Q8R191	Synaptogyrin-3 OS=Mus musculus GN=Syngr3 PE=1 SV=1 - [SNG3_MOUSE]
P31649	Sodium- and chloride-dependent GABA transporter 2 OS=Mus musculus GN=Slc6a13 PE=1 SV=1 - [S6A13_MOUSE]
Q9EQP2	EH domain-containing protein 4 OS=Mus musculus GN=Ehd4 PE=1 SV=1 - [EHD4_MOUSE]
P26231	Catenin alpha-1 OS=Mus musculus GN=Ctnna1 PE=1 SV=1 - [CTNA1_MOUSE]
Q8BVY0	Protein Rsl1d1 OS=Mus musculus GN=Rsl1d1 PE=2 SV=1 - [Q8BVY0_MOUSE]
Q80UM7	Mannosyl-oligosaccharide glucosidase OS=Mus musculus GN=Mogs PE=2 SV=1 - [MOGS_MOUSE]
A0A0R4J0D3	Dolichyl-diphosphooligosaccharide--protein glycosyltransferase subunit STT3B OS=Mus musculus GN=Stt3b PE=1 SV=1 - [A0A0R4J0D3_MOUSE]
Q8BJU0	Small glutamine-rich tetratricopeptide repeat-containing protein alpha OS=Mus musculus GN=Sgta PE=1 SV=2 - [SGTA_MOUSE]
B1B0C7	Basement membrane-specific heparan sulfate proteoglycan core protein OS=Mus musculus GN=Hspg2 PE=4 SV=1 - [B1B0C7_MOUSE]
E9PY51	Protein Trappc8 OS=Mus musculus GN=Trappc8 PE=4 SV=1 - [E9PY51_MOUSE]
Q9CQC9	GTP-binding protein SAR1b OS=Mus musculus GN=Sar1b PE=1 SV=1 - [SAR1B_MOUSE]
O54984	ATPase Asna1 OS=Mus musculus GN=Asna1 PE=1 SV=2 - [ASNA_MOUSE]
B1AWV9	Sodium-driven chloride bicarbonate exchanger OS=Mus musculus GN=Slc4a10 PE=2 SV=1 - [B1AWV9_MOUSE]
P24668	Cation-dependent mannose-6-phosphate receptor OS=Mus musculus GN=M6pr PE=1 SV=1 - [MPRD_MOUSE]
P16110	Galectin-3 OS=Mus musculus GN=Lgals3 PE=1 SV=3 - [LEG3_MOUSE]
P04925	Major prion protein OS=Mus musculus GN=Prnp PE=1 SV=2 - [PRIO_MOUSE]
Q9CQQ8	U6 snRNA-associated Sm-like protein LSm7 OS=Mus musculus GN=Lsm7 PE=2 SV=1 - [LSM7_MOUSE]
Q9WTP6	Adenylate kinase 2, mitochondrial OS=Mus musculus GN=Ak2 PE=1 SV=5 - [KAD2_MOUSE]
Q3UHL1	CaM kinase-like vesicle-associated protein OS=Mus musculus GN=Camkv PE=1 SV=2 - [CAMKV_MOUSE]
H3BKN0	tRNA (cytosine(34)-C(5))-methyltransferase OS=Mus musculus GN=Nsun2 PE=4 SV=1 - [H3BKN0_MOUSE]
Q8R1V4	Transmembrane emp24 domain-containing protein 4 OS=Mus musculus GN=Tmed4 PE=2 SV=1 - [TMED4_MOUSE]
Q80Y14	Glutaredoxin-related protein 5, mitochondrial OS=Mus musculus GN=Glrx5 PE=2 SV=2 - [GLRX5_MOUSE]
Q9CPQ3	Mitochondrial import receptor subunit TOM22 homolog OS=Mus musculus GN=Tomm22 PE=2 SV=3 - [TOM22_MOUSE]
Q7TMY8	E3 ubiquitin-protein ligase HUWE1 OS=Mus musculus GN=Huwe1 PE=1 SV=5 - [HUWE1_MOUSE]
Q6P069	Sorcin OS=Mus musculus GN=Sri PE=1 SV=1 - [SORCN_MOUSE]
A2AMI7	Eukaryotic translation initiation factor 4 gamma 3 (Fragment) OS=Mus musculus GN=Eif4g3 PE=4 SV=1 - [A2AMI7_MOUSE]
P38060	Hydroxymethylglutaryl-CoA lyase, mitochondrial OS=Mus musculus GN=Hmgcl PE=1 SV=2 - [HMGCL_MOUSE]
Q6NZD2	Sorting nexin 1 OS=Mus musculus GN=Snx1 PE=2 SV=1 - [Q6NZD2_MOUSE]
P48024	Eukaryotic translation initiation factor 1 OS=Mus musculus GN=Eif1 PE=2 SV=2 - [EIF1_MOUSE]
Q6PB66	Leucine-rich PPR motif-containing protein, mitochondrial OS=Mus musculus GN=Lrpprc PE=1 SV=2 - [LPPRC_MOUSE]
Q9D1Q6	Endoplasmic reticulum resident protein 44 OS=Mus musculus GN=Erp44 PE=1 SV=1 - [ERP44_MOUSE]
A0A0G2JEA9	RNA-binding protein 8A OS=Mus musculus GN=Rbm8a PE=1 SV=1 - [A0A0G2JEA9_MOUSE]
P97855	Ras GTPase-activating protein-binding protein 1 OS=Mus musculus GN=G3bp1 PE=1 SV=1 - [G3BP1_MOUSE]
P48455	Serine/threonine-protein phosphatase 2B catalytic subunit gamma isoform OS=Mus musculus GN=Ppp3cc PE=2 SV=1 - [PP2BC_MOUSE]
P53810	Phosphatidylinositol transfer protein alpha isoform OS=Mus musculus GN=Pitpna PE=1 SV=2 - [PIPNA_MOUSE]
Q91WK5	Glycine cleavage system H protein, mitochondrial OS=Mus musculus GN=Gcsh PE=1 SV=2 - [GCSH_MOUSE]
Q8K1J6	CCA tRNA nucleotidyltransferase 1, mitochondrial OS=Mus musculus GN=Trnt1 PE=2 SV=1 - [TRNT1_MOUSE]
Q03717	Potassium voltage-gated channel subfamily B member 1 OS=Mus musculus GN=Kcnb1 PE=1 SV=2 - [KCNB1_MOUSE]
Q9CZW4	Long-chain-fatty-acid--CoA ligase 3 OS=Mus musculus GN=Acsl3 PE=2 SV=2 - [ACSL3_MOUSE]
Q99L45	Eukaryotic translation initiation factor 2 subunit 2 OS=Mus musculus GN=Eif2s2 PE=1 SV=1 - [IF2B_MOUSE]
Q6DFY2	Opioid binding protein/cell adhesion molecule-like OS=Mus musculus GN=Opcml PE=2 SV=1 - [Q6DFY2_MOUSE]
A0A087WNW2	Neurofascin OS=Mus musculus GN=Nfasc PE=1 SV=1 - [A0A087WNW2_MOUSE]
Q9JHI5	Isovaleryl-CoA dehydrogenase, mitochondrial OS=Mus musculus GN=Ivd PE=1 SV=1 - [IVD_MOUSE]
Q8R050	Eukaryotic peptide chain release factor GTP-binding subunit ERF3A OS=Mus musculus GN=Gspt1 PE=1 SV=2 - [ERF3A_MOUSE]
P23506	Protein-L-isoaspartate(D-aspartate) O-methyltransferase OS=Mus musculus GN=Pcmt1 PE=1 SV=3 - [PIMT_MOUSE]
Q6A0A9	Constitutive coactivator of PPAR-gamma-like protein 1 OS=Mus musculus GN=FAM120A PE=1 SV=2 - [F120A_MOUSE]
Q6ZWQ5	Sorting nexin 12 OS=Mus musculus GN=Snx12 PE=2 SV=1 - [Q6ZWQ5_MOUSE]
O35465	Peptidyl-prolyl cis-trans isomerase FKBP8 OS=Mus musculus GN=Fkbp8 PE=1 SV=2 - [FKBP8_MOUSE]
O55057	Retinal rod rhodopsin-sensitive cGMP 3',5'-cyclic phosphodiesterase subunit delta OS=Mus musculus GN=Pde6d PE=1 SV=1 - [PDE6D_MOUSE]
Q9CXV1	Succinate dehydrogenase [ubiquinone] cytochrome b small subunit, mitochondrial OS=Mus musculus GN=Sdhd PE=2 SV=2 - [DHSD_MOUSE]
Q61151	Serine/threonine-protein phosphatase 2A 56 kDa regulatory subunit epsilon isoform OS=Mus musculus GN=Ppp2r5e PE=2 SV=3 - [2A5E_MOUSE]
Q68FL0	Slc8a1 protein OS=Mus musculus GN=Slc8a1 PE=2 SV=1 - [Q68FL0_MOUSE]
G3UYD0	General transcription factor II-I OS=Mus musculus GN=Gtf2i PE=4 SV=1 - [G3UYD0_MOUSE]
Q920I9	WD repeat-containing protein 7 OS=Mus musculus GN=Wdr7 PE=1 SV=3 - [WDR7_MOUSE]
Q6PHS9	Voltage-dependent calcium channel subunit alpha-2/delta-2 OS=Mus musculus GN=Cacna2d2 PE=1 SV=1 - [CA2D2_MOUSE]
Q9D892	Inosine triphosphate pyrophosphatase OS=Mus musculus GN=Itpa PE=1 SV=2 - [ITPA_MOUSE]
Q5SUT0	Ewing sarcoma breakpoint region 1 OS=Mus musculus GN=Ewsr1 PE=2 SV=1 - [Q5SUT0_MOUSE]
E0CXN5	Glycerol-3-phosphate dehydrogenase [NAD(+)], cytoplasmic OS=Mus musculus GN=Gpd1 PE=3 SV=1 - [E0CXN5_MOUSE]
Q99LS3	Phosphoserine phosphatase OS=Mus musculus GN=Psph PE=1 SV=1 - [SERB_MOUSE]
D3Z4J1	DAZ-associated protein 1 (Fragment) OS=Mus musculus GN=Dazap1 PE=4 SV=1 - [D3Z4J1_MOUSE]
Q8BIS8	Coiled-coil domain-containing protein 126 OS=Mus musculus GN=Ccdc126 PE=2 SV=1 - [CC126_MOUSE]
P54227	Stathmin OS=Mus musculus GN=Stmn1 PE=1 SV=2 - [STMN1_MOUSE]
Q05816	Fatty acid-binding protein, epidermal OS=Mus musculus GN=Fabp5 PE=1 SV=3 - [FABP5_MOUSE]
Q9D0J8	Parathymosin OS=Mus musculus GN=Ptms PE=2 SV=3 - [PTMS_MOUSE]
Q5PR73	GTP-binding protein Di-Ras2 OS=Mus musculus GN=Diras2 PE=2 SV=1 - [DIRA2_MOUSE]
E9Q6W2	Protein Coa3 OS=Mus musculus GN=Coa3 PE=4 SV=1 - [E9Q6W2_MOUSE]
A0A0A6YXX3	Lipopolysaccharide-responsive and beige-like anchor protein OS=Mus musculus GN=Lrba PE=1 SV=1 - [A0A0A6YXX3_MOUSE]
P12815	Programmed cell death protein 6 OS=Mus musculus GN=Pdcd6 PE=1 SV=2 - [PDCD6_MOUSE]
Q8VCR4	0610038D11Rik protein OS=Mus musculus GN=Trmt112 PE=2 SV=1 - [Q8VCR4_MOUSE]
Q8BGT8	Phytanoyl-CoA hydroxylase-interacting protein-like OS=Mus musculus GN=Phyhipl PE=2 SV=1 - [PHIPL_MOUSE]
A0A0R4J1N9	Transcription factor A, mitochondrial OS=Mus musculus GN=Tfam PE=1 SV=1 - [A0A0R4J1N9_MOUSE]
G3XA25	Acetyl-CoA acetyltransferase, cytosolic OS=Mus musculus GN=Acat2 PE=3 SV=1 - [G3XA25_MOUSE]
Q7TNV1	Protein FAM57B OS=Mus musculus GN=Fam57b PE=2 SV=2 - [FA57B_MOUSE]
Q80XI4	Phosphatidylinositol 5-phosphate 4-kinase type-2 beta OS=Mus musculus GN=Pip4k2b PE=1 SV=1 - [PI42B_MOUSE]
Q9WUK2	Eukaryotic translation initiation factor 4H OS=Mus musculus GN=Eif4h PE=1 SV=3 - [IF4H_MOUSE]
Q61205	Platelet-activating factor acetylhydrolase IB subunit gamma OS=Mus musculus GN=Pafah1b3 PE=1 SV=1 - [PA1B3_MOUSE]
D3Z2V6	Ras-related protein M-Ras (Fragment) OS=Mus musculus GN=Mras PE=4 SV=1 - [D3Z2V6_MOUSE]
Q9DBL1	Short/branched chain specific acyl-CoA dehydrogenase, mitochondrial OS=Mus musculus GN=Acadsb PE=1 SV=1 - [ACDSB_MOUSE]
A0A0R4J0J1	Copine-9 OS=Mus musculus GN=Cpne9 PE=1 SV=1 - [A0A0R4J0J1_MOUSE]
Q922H2	[Pyruvate dehydrogenase [lipoamide]] kinase isozyme 3, mitochondrial OS=Mus musculus GN=Pdk3 PE=2 SV=1 - [PDK3_MOUSE]
O88704	Potassium/sodium hyperpolarization-activated cyclic nucleotide-gated channel 1 OS=Mus musculus GN=Hcn1 PE=1 SV=1 - [HCN1_MOUSE]
H3BJ97	Tubulointerstitial nephritis antigen-like OS=Mus musculus GN=Tinagl1 PE=3 SV=1 - [H3BJ97_MOUSE]
Q9CY27	Very-long-chain enoyl-CoA reductase OS=Mus musculus GN=Tecr PE=1 SV=1 - [TECR_MOUSE]
Q8K5B2	Multiple coagulation factor deficiency protein 2 homolog OS=Mus musculus GN=Mcfd2 PE=2 SV=1 - [MCFD2_MOUSE]
Q9D0S9	Histidine triad nucleotide-binding protein 2, mitochondrial OS=Mus musculus GN=Hint2 PE=2 SV=1 - [HINT2_MOUSE]
Q3U898	Myeloma-overexpressed gene 2 protein homolog OS=Mus musculus GN=Myeov2 PE=2 SV=1 - [MYOV2_MOUSE]
Q8CHP8	Phosphoglycolate phosphatase OS=Mus musculus GN=Pgp PE=2 SV=1 - [PGP_MOUSE]
Q8JZU2	Protein Slc25a1 OS=Mus musculus GN=Slc25a1 PE=2 SV=1 - [Q8JZU2_MOUSE]
Q8CFZ0	SUMO-conjugating enzyme UBC9 OS=Mus musculus GN=Ube2i PE=4 SV=1 - [Q8CFZ0_MOUSE]
O08997	Copper transport protein ATOX1 OS=Mus musculus GN=Atox1 PE=2 SV=1 - [ATOX1_MOUSE]
P48678	Prelamin-A/C OS=Mus musculus GN=Lmna PE=1 SV=2 - [LMNA_MOUSE]
G3X8R0	Receptor accessory protein 5, isoform CRA_a OS=Mus musculus GN=Reep5 PE=4 SV=1 - [G3X8R0_MOUSE]
D3YVH4	Splicing factor 1 (Fragment) OS=Mus musculus GN=Sf1 PE=4 SV=1 - [D3YVH4_MOUSE]
P13542	Myosin-8 OS=Mus musculus GN=Myh8 PE=1 SV=2 - [MYH8_MOUSE]
Q9EQ80	NIF3-like protein 1 OS=Mus musculus GN=Nif3l1 PE=1 SV=4 - [NIF3L_MOUSE]
Q9CRY7	Glycerophosphodiester phosphodiesterase domain-containing protein 1 OS=Mus musculus GN=Gdpd1 PE=2 SV=1 - [GDPD1_MOUSE]
Q8C163	Nuclease EXOG, mitochondrial OS=Mus musculus GN=Exog PE=2 SV=1 - [EXOG_MOUSE]
A0A0R4J1E3	Drebrin OS=Mus musculus GN=Dbn1 PE=1 SV=1 - [A0A0R4J1E3_MOUSE]
Q9ER00	Syntaxin-12 OS=Mus musculus GN=Stx12 PE=1 SV=1 - [STX12_MOUSE]
P19324	Serpin H1 OS=Mus musculus GN=Serpinh1 PE=1 SV=3 - [SERPH_MOUSE]
A0A0A6YWF5	Sodium-coupled neutral amino acid transporter 3 (Fragment) OS=Mus musculus GN=Slc38a3 PE=1 SV=1 - [A0A0A6YWF5_MOUSE]
Q9QYB5	Gamma-adducin OS=Mus musculus GN=Add3 PE=1 SV=2 - [ADDG_MOUSE]
P09055	Integrin beta-1 OS=Mus musculus GN=Itgb1 PE=1 SV=1 - [ITB1_MOUSE]
E9Q7N6	Protein Gal3st4 OS=Mus musculus GN=Gal3st4 PE=4 SV=1 - [E9Q7N6_MOUSE]
Q9ER72	Cysteine--tRNA ligase, cytoplasmic OS=Mus musculus GN=Cars PE=1 SV=2 - [SYCC_MOUSE]
Q9D1M4	Eukaryotic translation elongation factor 1 epsilon-1 OS=Mus musculus GN=Eef1e1 PE=2 SV=1 - [MCA3_MOUSE]
Q9WV54	Acid ceramidase OS=Mus musculus GN=Asah1 PE=1 SV=1 - [ASAH1_MOUSE]
Q6GQT9	Nodal modulator 1 OS=Mus musculus GN=Nomo1 PE=1 SV=1 - [NOMO1_MOUSE]
F8WHL1	Zinc transporter 9 OS=Mus musculus GN=Slc30a9 PE=4 SV=1 - [F8WHL1_MOUSE]
P42859	Huntingtin OS=Mus musculus GN=Htt PE=1 SV=2 - [HD_MOUSE]
Q64332	Synapsin-2 OS=Mus musculus GN=Syn2 PE=1 SV=2 - [SYN2_MOUSE]
Q99MN9	Propionyl-CoA carboxylase beta chain, mitochondrial OS=Mus musculus GN=Pccb PE=1 SV=2 - [PCCB_MOUSE]
P70195	Proteasome subunit beta type-7 OS=Mus musculus GN=Psmb7 PE=1 SV=1 - [PSB7_MOUSE]
Q99N28	Cell adhesion molecule 3 OS=Mus musculus GN=Cadm3 PE=1 SV=1 - [CADM3_MOUSE]
Q04736	Tyrosine-protein kinase Yes OS=Mus musculus GN=Yes1 PE=1 SV=3 - [YES_MOUSE]
A2AUM6	Signal recognition particle 14 OS=Mus musculus GN=Srp14 PE=4 SV=1 - [A2AUM6_MOUSE]
P97765	WW domain-binding protein 2 OS=Mus musculus GN=Wbp2 PE=1 SV=1 - [WBP2_MOUSE]
Q3UGN9	Signal transducing adapter molecule 1 OS=Mus musculus GN=Stam PE=2 SV=1 - [Q3UGN9_MOUSE]
O70492	Sorting nexin-3 OS=Mus musculus GN=Snx3 PE=1 SV=3 - [SNX3_MOUSE]
Q9CQV6	Microtubule-associated proteins 1A/1B light chain 3B OS=Mus musculus GN=Map1lc3b PE=1 SV=3 - [MLP3B_MOUSE]
Q99JB2	Stomatin-like protein 2 OS=Mus musculus GN=Stoml2 PE=1 SV=1 - [STML2_MOUSE]
A2A5R2	Brefeldin A-inhibited guanine nucleotide-exchange protein 2 OS=Mus musculus GN=Arfgef2 PE=1 SV=1 - [BIG2_MOUSE]
Q8BYL4	Tyrosine--tRNA ligase, mitochondrial OS=Mus musculus GN=Yars2 PE=2 SV=2 - [SYYM_MOUSE]
Q9QYA2	Mitochondrial import receptor subunit TOM40 homolog OS=Mus musculus GN=Tomm40 PE=1 SV=3 - [TOM40_MOUSE]
Q9DCB8	Iron-sulfur cluster assembly 2 homolog, mitochondrial OS=Mus musculus GN=Isca2 PE=2 SV=2 - [ISCA2_MOUSE]
Q6IRU2	Tropomyosin alpha-4 chain OS=Mus musculus GN=Tpm4 PE=2 SV=3 - [TPM4_MOUSE]
Q8BR90	UPF0600 protein C5orf51 homolog OS=Mus musculus PE=2 SV=1 - [CE051_MOUSE]
Q61301	Catenin alpha-2 OS=Mus musculus GN=Ctnna2 PE=1 SV=3 - [CTNA2_MOUSE]
P48318	Glutamate decarboxylase 1 OS=Mus musculus GN=Gad1 PE=2 SV=2 - [DCE1_MOUSE]
E9QNX9	Tyrosine-protein kinase receptor OS=Mus musculus GN=Igf1r PE=3 SV=1 - [E9QNX9_MOUSE]
Q9CQI3	Glia maturation factor beta OS=Mus musculus GN=Gmfb PE=1 SV=3 - [GMFB_MOUSE]
Q61292	Laminin subunit beta-2 OS=Mus musculus GN=Lamb2 PE=2 SV=2 - [LAMB2_MOUSE]
P62075	Mitochondrial import inner membrane translocase subunit Tim13 OS=Mus musculus GN=Timm13 PE=1 SV=1 - [TIM13_MOUSE]
Q8K212	Phosphofurin acidic cluster sorting protein 1 OS=Mus musculus GN=Pacs1 PE=1 SV=2 - [PACS1_MOUSE]
Q9EP89	Serine beta-lactamase-like protein LACTB, mitochondrial OS=Mus musculus GN=Lactb PE=1 SV=1 - [LACTB_MOUSE]
G3UW82	MCG140437, isoform CRA_d OS=Mus musculus GN=Myh2 PE=4 SV=1 - [G3UW82_MOUSE]
Q91YR1	Twinfilin-1 OS=Mus musculus GN=Twf1 PE=1 SV=2 - [TWF1_MOUSE]
P50543	Protein S100-A11 OS=Mus musculus GN=S100a11 PE=2 SV=1 - [S10AB_MOUSE]
P97742	Carnitine O-palmitoyltransferase 1, liver isoform OS=Mus musculus GN=Cpt1a PE=1 SV=4 - [CPT1A_MOUSE]
P23492	Purine nucleoside phosphorylase OS=Mus musculus GN=Pnp PE=1 SV=2 - [PNPH_MOUSE]
Q8VHI6	Wiskott-Aldrich syndrome protein family member 3 OS=Mus musculus GN=Wasf3 PE=2 SV=1 - [WASF3_MOUSE]
Q8R5J9	PRA1 family protein 3 OS=Mus musculus GN=Arl6ip5 PE=1 SV=2 - [PRAF3_MOUSE]
P68037	Ubiquitin-conjugating enzyme E2 L3 OS=Mus musculus GN=Ube2l3 PE=2 SV=1 - [UB2L3_MOUSE]
Q9JJU8	SH3 domain-binding glutamic acid-rich-like protein OS=Mus musculus GN=Sh3bgrl PE=2 SV=1 - [SH3L1_MOUSE]
Q9DB15	39S ribosomal protein L12, mitochondrial OS=Mus musculus GN=Mrpl12 PE=1 SV=2 - [RM12_MOUSE]
Q9CRA7	ATP synthase subunit s, mitochondrial OS=Mus musculus GN=Atp5s PE=2 SV=1 - [ATP5S_MOUSE]
Q02819	Nucleobindin-1 OS=Mus musculus GN=Nucb1 PE=1 SV=2 - [NUCB1_MOUSE]
Q3TZX3	Solute carrier family 25 member 33 OS=Mus musculus GN=Slc25a33 PE=2 SV=1 - [S2533_MOUSE]
H3BJN5	Golgi phosphoprotein 3-like (Fragment) OS=Mus musculus GN=Golph3l PE=4 SV=1 - [H3BJN5_MOUSE]
Q91WA9	ATP-binding cassette transporter ABCG4 OS=Mus musculus GN=Abcg4 PE=2 SV=2 - [Q91WA9_MOUSE]
P83917	Chromobox protein homolog 1 OS=Mus musculus GN=Cbx1 PE=1 SV=1 - [CBX1_MOUSE]
O35864	COP9 signalosome complex subunit 5 OS=Mus musculus GN=Cops5 PE=1 SV=3 - [CSN5_MOUSE]
Q3TDN2	FAS-associated factor 2 OS=Mus musculus GN=Faf2 PE=2 SV=2 - [FAF2_MOUSE]
Q9QXT0	Protein canopy homolog 2 OS=Mus musculus GN=Cnpy2 PE=2 SV=1 - [CNPY2_MOUSE]
Q62351	Transferrin receptor protein 1 OS=Mus musculus GN=Tfrc PE=1 SV=1 - [TFR1_MOUSE]
O70172	Phosphatidylinositol 5-phosphate 4-kinase type-2 alpha OS=Mus musculus GN=Pip4k2a PE=1 SV=1 - [PI42A_MOUSE]
P14576	Signal recognition particle 54 kDa protein OS=Mus musculus GN=Srp54 PE=1 SV=2 - [SRP54_MOUSE]
Q66GT5	Phosphatidylglycerophosphatase and protein-tyrosine phosphatase 1 OS=Mus musculus GN=Ptpmt1 PE=1 SV=1 - [PTPM1_MOUSE]
Q9ET30	Transmembrane 9 superfamily member 3 OS=Mus musculus GN=Tm9sf3 PE=1 SV=1 - [TM9S3_MOUSE]
Q9R0H0	Peroxisomal acyl-coenzyme A oxidase 1 OS=Mus musculus GN=Acox1 PE=1 SV=5 - [ACOX1_MOUSE]
Q3V3R1	Monofunctional C1-tetrahydrofolate synthase, mitochondrial OS=Mus musculus GN=Mthfd1l PE=1 SV=2 - [C1TM_MOUSE]
A0A0U1RNF2	Protein Lcmt1 OS=Mus musculus GN=Lcmt1 PE=4 SV=1 - [A0A0U1RNF2_MOUSE]
P21995	Embigin OS=Mus musculus GN=Emb PE=1 SV=2 - [EMB_MOUSE]
Q8BGF6	ELMO domain-containing protein 2 OS=Mus musculus GN=Elmod2 PE=2 SV=1 - [ELMD2_MOUSE]
Q9CQX8	28S ribosomal protein S36, mitochondrial OS=Mus musculus GN=Mrps36 PE=1 SV=1 - [RT36_MOUSE]
Q99LR1	Monoacylglycerol lipase ABHD12 OS=Mus musculus GN=Abhd12 PE=1 SV=2 - [ABD12_MOUSE]
Q8K4Z5	Splicing factor 3A subunit 1 OS=Mus musculus GN=Sf3a1 PE=1 SV=1 - [SF3A1_MOUSE]
B1AUN3	Eukaryotic translation initiation factor 2B, subunit 3 OS=Mus musculus GN=Eif2b3 PE=4 SV=1 - [B1AUN3_MOUSE]
O35683	NADH dehydrogenase [ubiquinone] 1 alpha subcomplex subunit 1 OS=Mus musculus GN=Ndufa1 PE=2 SV=1 - [NDUA1_MOUSE]
P83882	60S ribosomal protein L36a OS=Mus musculus GN=Rpl36a PE=3 SV=2 - [RL36A_MOUSE]
P62331	ADP-ribosylation factor 6 OS=Mus musculus GN=Arf6 PE=1 SV=2 - [ARF6_MOUSE]
Q4KMM3	Oxidation resistance protein 1 OS=Mus musculus GN=Oxr1 PE=1 SV=3 - [OXR1_MOUSE]
P49442	Inositol polyphosphate 1-phosphatase OS=Mus musculus GN=Inpp1 PE=1 SV=2 - [INPP_MOUSE]
O55128	Histone deacetylase complex subunit SAP18 OS=Mus musculus GN=Sap18 PE=1 SV=1 - [SAP18_MOUSE]
A2ATI8	Golgi reassembly stacking protein 2 OS=Mus musculus GN=Gorasp2 PE=4 SV=1 - [A2ATI8_MOUSE]
Q8VC33	Nucleoredoxin-like protein 1 OS=Mus musculus GN=Nxnl1 PE=2 SV=1 - [NXNL1_MOUSE]
P63037	DnaJ homolog subfamily A member 1 OS=Mus musculus GN=Dnaja1 PE=1 SV=1 - [DNJA1_MOUSE]
P10518	Delta-aminolevulinic acid dehydratase OS=Mus musculus GN=Alad PE=1 SV=1 - [HEM2_MOUSE]
O35136	Neural cell adhesion molecule 2 OS=Mus musculus GN=Ncam2 PE=1 SV=1 - [NCAM2_MOUSE]
Q61550	Double-strand-break repair protein rad21 homolog OS=Mus musculus GN=Rad21 PE=1 SV=3 - [RAD21_MOUSE]
Q3UHJ0	AP2-associated protein kinase 1 OS=Mus musculus GN=Aak1 PE=1 SV=2 - [AAK1_MOUSE]
Q9EPE9	Probable cation-transporting ATPase 13A1 OS=Mus musculus GN=Atp13a1 PE=1 SV=2 - [AT131_MOUSE]
A0A0N4SVT3	Guanine nucleotide-binding protein subunit gamma (Fragment) OS=Mus musculus GN=Gng12 PE=1 SV=1 - [A0A0N4SVT3_MOUSE]
Q3UUI3	Acyl-coenzyme A thioesterase THEM4 OS=Mus musculus GN=Them4 PE=1 SV=1 - [THEM4_MOUSE]
Q9CXW3	Calcyclin-binding protein OS=Mus musculus GN=Cacybp PE=1 SV=1 - [CYBP_MOUSE]
F8WHM5	Golgi apparatus protein 1 (Fragment) OS=Mus musculus GN=Glg1 PE=4 SV=1 - [F8WHM5_MOUSE]
A0A087WQU9	MAGUK p55 subfamily member 4 OS=Mus musculus GN=Mpp4 PE=1 SV=1 - [A0A087WQU9_MOUSE]
Q05186	Reticulocalbin-1 OS=Mus musculus GN=Rcn1 PE=1 SV=1 - [RCN1_MOUSE]
Q9Z110	Delta-1-pyrroline-5-carboxylate synthase OS=Mus musculus GN=Aldh18a1 PE=2 SV=2 - [P5CS_MOUSE]
O88696	Putative ATP-dependent Clp protease proteolytic subunit, mitochondrial OS=Mus musculus GN=Clpp PE=2 SV=1 - [CLPP_MOUSE]
Q6P5E4	UDP-glucose:glycoprotein glucosyltransferase 1 OS=Mus musculus GN=Uggt1 PE=1 SV=4 - [UGGG1_MOUSE]
Q3UGR5	Haloacid dehalogenase-like hydrolase domain-containing protein 2 OS=Mus musculus GN=Hdhd2 PE=1 SV=2 - [HDHD2_MOUSE]
P48428	Tubulin-specific chaperone A OS=Mus musculus GN=Tbca PE=2 SV=3 - [TBCA_MOUSE]
Q9CQU0	Thioredoxin domain-containing protein 12 OS=Mus musculus GN=Txndc12 PE=2 SV=1 - [TXD12_MOUSE]
D3YU17	Nicalin OS=Mus musculus GN=Ncln PE=4 SV=1 - [D3YU17_MOUSE]
Q9JHK4	Geranylgeranyl transferase type-2 subunit alpha OS=Mus musculus GN=Rabggta PE=1 SV=1 - [PGTA_MOUSE]
Q80X90	Filamin-B OS=Mus musculus GN=Flnb PE=1 SV=3 - [FLNB_MOUSE]
P50171	Estradiol 17-beta-dehydrogenase 8 OS=Mus musculus GN=Hsd17b8 PE=1 SV=2 - [DHB8_MOUSE]
H7BXB1	Casein kinase I isoform alpha OS=Mus musculus GN=Csnk1a1 PE=3 SV=1 - [H7BXB1_MOUSE]
Q9Z1A1	Protein Tfg OS=Mus musculus GN=Tfg PE=2 SV=1 - [Q9Z1A1_MOUSE]
Q80ZP8	Armet protein OS=Mus musculus GN=Manf PE=2 SV=1 - [Q80ZP8_MOUSE]
P20357	Microtubule-associated protein 2 OS=Mus musculus GN=Map2 PE=1 SV=2 - [MAP2_MOUSE]
Q9D0M1	Phosphoribosyl pyrophosphate synthase-associated protein 1 OS=Mus musculus GN=Prpsap1 PE=1 SV=1 - [KPRA_MOUSE]
Q9EP69	Phosphatidylinositide phosphatase SAC1 OS=Mus musculus GN=Sacm1l PE=2 SV=1 - [SAC1_MOUSE]
P61759	Prefoldin subunit 3 OS=Mus musculus GN=Vbp1 PE=2 SV=2 - [PFD3_MOUSE]
Q9EQP6	Arrestin-C OS=Mus musculus GN=Arr3 PE=1 SV=1 - [ARRC_MOUSE]
Q9JKK7	Tropomodulin-2 OS=Mus musculus GN=Tmod2 PE=1 SV=2 - [TMOD2_MOUSE]
Q9D7M1	Glucose-induced degradation protein 8 homolog OS=Mus musculus GN=Gid8 PE=2 SV=1 - [GID8_MOUSE]
O70252	Heme oxygenase 2 OS=Mus musculus GN=Hmox2 PE=2 SV=1 - [HMOX2_MOUSE]
D3YYT0	Cadherin-2 OS=Mus musculus GN=Cdh2 PE=3 SV=1 - [D3YYT0_MOUSE]
Q8R0S2	IQ motif and SEC7 domain-containing protein 1 OS=Mus musculus GN=Iqsec1 PE=1 SV=2 - [IQEC1_MOUSE]
Q505D7	Optic atrophy 3 protein homolog OS=Mus musculus GN=Opa3 PE=1 SV=1 - [OPA3_MOUSE]
A0A0R4J1Y7	Thioredoxin domain-containing protein 5 OS=Mus musculus GN=Txndc5 PE=1 SV=1 - [A0A0R4J1Y7_MOUSE]
A0A0U1RPY6	ADP-ribosylation factor-like protein 6-interacting protein 1 (Fragment) OS=Mus musculus GN=Arl6ip1 PE=4 SV=1 - [A0A0U1RPY6_MOUSE]
A0A0R4J252	Transporter (Fragment) OS=Mus musculus GN=Slc6a17 PE=1 SV=1 - [A0A0R4J252_MOUSE]
Q9Z1M8	Protein Red OS=Mus musculus GN=Ik PE=2 SV=2 - [RED_MOUSE]
O88851	Putative hydrolase RBBP9 OS=Mus musculus GN=Rbbp9 PE=1 SV=2 - [RBBP9_MOUSE]
D3Z6W3	Protein Rdh8 OS=Mus musculus GN=Rdh8 PE=3 SV=1 - [D3Z6W3_MOUSE]
Q91WV0	Protein Dr1 OS=Mus musculus GN=Dr1 PE=2 SV=1 - [NC2B_MOUSE]
Q61029	Lamina-associated polypeptide 2, isoforms beta/delta/epsilon/gamma OS=Mus musculus GN=Tmpo PE=1 SV=4 - [LAP2B_MOUSE]
Q924T2	28S ribosomal protein S2, mitochondrial OS=Mus musculus GN=Mrps2 PE=2 SV=1 - [RT02_MOUSE]
F2Z3Z1	Hippocalcin-like protein 4 (Fragment) OS=Mus musculus GN=Hpcal4 PE=4 SV=1 - [F2Z3Z1_MOUSE]
P97315	Cysteine and glycine-rich protein 1 OS=Mus musculus GN=Csrp1 PE=1 SV=3 - [CSRP1_MOUSE]
P27641	X-ray repair cross-complementing protein 5 OS=Mus musculus GN=Xrcc5 PE=2 SV=4 - [XRCC5_MOUSE]
Q80YR5	Scaffold attachment factor B2 OS=Mus musculus GN=Safb2 PE=1 SV=2 - [SAFB2_MOUSE]
Q62186	Translocon-associated protein subunit delta OS=Mus musculus GN=Ssr4 PE=2 SV=1 - [SSRD_MOUSE]
Q9EQQ9	Bifunctional protein NCOAT OS=Mus musculus GN=Mgea5 PE=1 SV=2 - [NCOAT_MOUSE]
Q8K440	ATP-binding cassette sub-family A member 8-B OS=Mus musculus GN=Abca8b PE=2 SV=2 - [ABC8B_MOUSE]
E9Q805	Protein Farp1 (Fragment) OS=Mus musculus GN=Farp1 PE=4 SV=1 - [E9Q805_MOUSE]
Q9WUC3	Lymphocyte antigen 6H OS=Mus musculus GN=Ly6h PE=2 SV=2 - [LY6H_MOUSE]
Q8CBY8	Dynactin subunit 4 OS=Mus musculus GN=Dctn4 PE=1 SV=1 - [DCTN4_MOUSE]
Q6PDN3	Myosin light chain kinase, smooth muscle OS=Mus musculus GN=Mylk PE=1 SV=3 - [MYLK_MOUSE]
Q9CZQ8	RAB28, member RAS oncogene family, isoform CRA_c OS=Mus musculus GN=Rab28 PE=1 SV=1 - [Q9CZQ8_MOUSE]
Q6P5F6	Zinc transporter ZIP10 OS=Mus musculus GN=Slc39a10 PE=1 SV=1 - [S39AA_MOUSE]
Q8BH04	Phosphoenolpyruvate carboxykinase [GTP], mitochondrial OS=Mus musculus GN=Pck2 PE=2 SV=1 - [PCKGM_MOUSE]
P08122	Collagen alpha-2(IV) chain OS=Mus musculus GN=Col4a2 PE=2 SV=4 - [CO4A2_MOUSE]
O35599	Medium-wave-sensitive opsin 1 OS=Mus musculus GN=Opn1mw PE=1 SV=1 - [OPSG_MOUSE]
Q8CB58	MCG13402, isoform CRA_d OS=Mus musculus GN=Ptbp1 PE=2 SV=1 - [Q8CB58_MOUSE]
D3YWS7	RIKEN cDNA 1810014F10, isoform CRA_f OS=Mus musculus GN=Fuom PE=4 SV=1 - [D3YWS7_MOUSE]
Q64310	Surfeit locus protein 4 OS=Mus musculus GN=Surf4 PE=2 SV=1 - [SURF4_MOUSE]
P70425	GTP-binding protein Rit2 OS=Mus musculus GN=Rit2 PE=1 SV=1 - [RIT2_MOUSE]
Q50H33	BTB/POZ domain-containing protein KCTD8 OS=Mus musculus GN=Kctd8 PE=1 SV=1 - [KCTD8_MOUSE]
Q5DTY9	BTB/POZ domain-containing protein KCTD16 OS=Mus musculus GN=Kctd16 PE=1 SV=2 - [KCD16_MOUSE]
Q9CQF9	Prenylcysteine oxidase OS=Mus musculus GN=Pcyox1 PE=1 SV=1 - [PCYOX_MOUSE]
Q3TES0	IQ motif and SEC7 domain-containing protein 3 OS=Mus musculus GN=Iqsec3 PE=1 SV=1 - [IQEC3_MOUSE]
G3UXY0	Proteasome activator complex subunit 1 OS=Mus musculus GN=Psme1 PE=4 SV=1 - [G3UXY0_MOUSE]
Q64010	Adapter molecule crk OS=Mus musculus GN=Crk PE=1 SV=1 - [CRK_MOUSE]
O35114	Lysosome membrane protein 2 OS=Mus musculus GN=Scarb2 PE=1 SV=3 - [SCRB2_MOUSE]
Q9DC07	LIM zinc-binding domain-containing Nebulette OS=Mus musculus GN=Nebl PE=2 SV=1 - [LNEBL_MOUSE]
Q3TFD2	Lysophosphatidylcholine acyltransferase 1 OS=Mus musculus GN=Lpcat1 PE=1 SV=1 - [PCAT1_MOUSE]
Q924C1	Exportin-5 OS=Mus musculus GN=Xpo5 PE=2 SV=1 - [XPO5_MOUSE]
A0A087WPF8	Alpha/beta hydrolase domain-containing protein 14B (Fragment) OS=Mus musculus GN=Abhd14b PE=1 SV=1 - [A0A087WPF8_MOUSE]
Q62086	Serum paraoxonase/arylesterase 2 OS=Mus musculus GN=Pon2 PE=1 SV=2 - [PON2_MOUSE]
Q9CQ71	Replication protein A 14 kDa subunit OS=Mus musculus GN=Rpa3 PE=2 SV=1 - [RFA3_MOUSE]
F6VQ81	Tumor protein D54 (Fragment) OS=Mus musculus GN=Tpd52l2 PE=4 SV=1 - [F6VQ81_MOUSE]
Q810U4	Neuronal cell adhesion molecule OS=Mus musculus GN=Nrcam PE=1 SV=2 - [NRCAM_MOUSE]
E9Q4Q8	Protein Pfdn4 (Fragment) OS=Mus musculus GN=Pfdn4 PE=4 SV=1 - [E9Q4Q8_MOUSE]
A0A0R4J052	Hydroxyacylglutathione hydrolase, mitochondrial OS=Mus musculus GN=Hagh PE=1 SV=1 - [A0A0R4J052_MOUSE]
Q99M87	DnaJ homolog subfamily A member 3, mitochondrial OS=Mus musculus GN=Dnaja3 PE=1 SV=1 - [DNJA3_MOUSE]
B1ATZ0	HGF-regulated tyrosine kinase substrate OS=Mus musculus GN=Hgs PE=4 SV=1 - [B1ATZ0_MOUSE]
Q925I1	ATPase family AAA domain-containing protein 3 OS=Mus musculus GN=Atad3 PE=1 SV=1 - [ATAD3_MOUSE]
Q9CRD2	ER membrane protein complex subunit 2 OS=Mus musculus GN=Emc2 PE=2 SV=1 - [EMC2_MOUSE]
Q9JKC6	Cell cycle exit and neuronal differentiation protein 1 OS=Mus musculus GN=Cend1 PE=1 SV=1 - [CEND_MOUSE]
Q9Z0P4	Paralemmin-1 OS=Mus musculus GN=Palm PE=1 SV=1 - [PALM_MOUSE]
Q8R404	Protein QIL1 OS=Mus musculus GN=Qil1 PE=2 SV=1 - [QIL1_MOUSE]
E9Q1X8	Voltage-dependent calcium channel subunit alpha-2/delta-1 OS=Mus musculus GN=Cacna2d1 PE=4 SV=2 - [E9Q1X8_MOUSE]
F6V5I7	Enhancer of mRNA-decapping protein 4 (Fragment) OS=Mus musculus GN=Edc4 PE=4 SV=1 - [F6V5I7_MOUSE]
P51491	Short-wave-sensitive opsin 1 OS=Mus musculus GN=Opn1sw PE=1 SV=1 - [OPSB_MOUSE]
Q9R1R8	Retinol dehydrogenase 11 OS=Mus musculus GN=Rdh11 PE=2 SV=1 - [Q9R1R8_MOUSE]
Q8C7N0	Gamma-aminobutyric acid (GABA-A) receptor, subunit gamma 2 OS=Mus musculus GN=Gabrg2 PE=2 SV=1 - [Q8C7N0_MOUSE]
Q3ULJ0	Glycerol-3-phosphate dehydrogenase 1-like protein OS=Mus musculus GN=Gpd1l PE=1 SV=2 - [GPD1L_MOUSE]
O35604	Niemann-Pick C1 protein OS=Mus musculus GN=Npc1 PE=1 SV=2 - [NPC1_MOUSE]
E9Q7K5	Protein 0610011F06Rik OS=Mus musculus GN=0610011F06Rik PE=4 SV=1 - [E9Q7K5_MOUSE]
Q8C0M9	Isoaspartyl peptidase/L-asparaginase OS=Mus musculus GN=Asrgl1 PE=1 SV=1 - [ASGL1_MOUSE]
Q8BHC4	Dephospho-CoA kinase domain-containing protein OS=Mus musculus GN=Dcakd PE=2 SV=1 - [DCAKD_MOUSE]
Q8CH18	Cell division cycle and apoptosis regulator protein 1 OS=Mus musculus GN=Ccar1 PE=1 SV=1 - [CCAR1_MOUSE]
Q921J2	GTP-binding protein Rheb OS=Mus musculus GN=Rheb PE=1 SV=1 - [RHEB_MOUSE]
Q9CQR4	Acyl-coenzyme A thioesterase 13 OS=Mus musculus GN=Acot13 PE=1 SV=1 - [ACO13_MOUSE]
A0A0R4J064	ADP-dependent glucokinase OS=Mus musculus GN=Adpgk PE=1 SV=1 - [A0A0R4J064_MOUSE]
Q3UGC7	Eukaryotic translation initiation factor 3 subunit J-A OS=Mus musculus GN=Eif3j1 PE=2 SV=1 - [EI3JA_MOUSE]
O08914	Fatty-acid amide hydrolase 1 OS=Mus musculus GN=Faah PE=2 SV=1 - [FAAH1_MOUSE]
A0A0U1RQA5	Sodium- and chloride-dependent taurine transporter (Fragment) OS=Mus musculus GN=Slc6a6 PE=4 SV=1 - [A0A0U1RQA5_MOUSE]
A0A0R4J1F4	MAP kinase-activating death domain protein OS=Mus musculus GN=Madd PE=1 SV=1 - [A0A0R4J1F4_MOUSE]
Q5M8N4	Epimerase family protein SDR39U1 OS=Mus musculus GN=Sdr39u1 PE=1 SV=1 - [D39U1_MOUSE]
D3YX27	Serine protease HTRA2, mitochondrial OS=Mus musculus GN=Htra2 PE=4 SV=1 - [D3YX27_MOUSE]
Q8C7X2	ER membrane protein complex subunit 1 OS=Mus musculus GN=Emc1 PE=1 SV=1 - [EMC1_MOUSE]
D3YUB9	Polyadenylate-binding protein 2 (Fragment) OS=Mus musculus GN=Pabpn1 PE=4 SV=2 - [D3YUB9_MOUSE]
Q78IK4	Apolipoprotein O-like OS=Mus musculus GN=Apool PE=2 SV=1 - [APOOL_MOUSE]
G3UWA5	Protein Zfp385a OS=Mus musculus GN=Zfp385a PE=4 SV=1 - [G3UWA5_MOUSE]
O88958	Glucosamine-6-phosphate isomerase 1 OS=Mus musculus GN=Gnpda1 PE=2 SV=3 - [GNPI1_MOUSE]
Q8K0S0	Phytanoyl-CoA hydroxylase-interacting protein OS=Mus musculus GN=Phyhip PE=1 SV=1 - [PHYIP_MOUSE]
A0A0G2JGQ6	Serine/threonine-protein kinase DCLK1 OS=Mus musculus GN=Dclk1 PE=1 SV=1 - [A0A0G2JGQ6_MOUSE]
P97355	Spermine synthase OS=Mus musculus GN=Sms PE=1 SV=1 - [SPSY_MOUSE]
G3X8R5	Glutamine-rich protein 1 OS=Mus musculus GN=Qrich1 PE=4 SV=1 - [G3X8R5_MOUSE]
Q8R1I1	Cytochrome b-c1 complex subunit 9 OS=Mus musculus GN=Uqcr10 PE=1 SV=1 - [QCR9_MOUSE]
E9Q3L2	Phosphatidylinositol 4-kinase alpha OS=Mus musculus GN=Pi4ka PE=2 SV=2 - [PI4KA_MOUSE]
Q8CCF0	U4/U6 small nuclear ribonucleoprotein Prp31 OS=Mus musculus GN=Prpf31 PE=2 SV=3 - [PRP31_MOUSE]
O55186	CD59A glycoprotein OS=Mus musculus GN=Cd59a PE=2 SV=1 - [CD59A_MOUSE]
A2A8U2	Transmembrane protein 201 OS=Mus musculus GN=Tmem201 PE=2 SV=1 - [TM201_MOUSE]
Q8VE99	Coiled-coil domain-containing protein 115 OS=Mus musculus GN=Ccdc115 PE=2 SV=1 - [CC115_MOUSE]
A0A0G2JDC3	Protein BC037034 OS=Mus musculus GN=BC037034 PE=1 SV=1 - [A0A0G2JDC3_MOUSE]
D3Z7S0	Golgi to ER traffic protein 4 homolog (Fragment) OS=Mus musculus GN=Get4 PE=4 SV=1 - [D3Z7S0_MOUSE]
Q9R0X4	Acyl-coenzyme A thioesterase 9, mitochondrial OS=Mus musculus GN=Acot9 PE=1 SV=1 - [ACOT9_MOUSE]
Q9Z127	Large neutral amino acids transporter small subunit 1 OS=Mus musculus GN=Slc7a5 PE=1 SV=2 - [LAT1_MOUSE]
S4R2D5	Ubiquitin-like modifier-activating enzyme ATG7 OS=Mus musculus GN=Atg7 PE=1 SV=1 - [S4R2D5_MOUSE]
A0A0A6YXZ1	CLIP-associating protein 1 OS=Mus musculus GN=Clasp1 PE=1 SV=2 - [A0A0A6YXZ1_MOUSE]
G3X9V0	MCG22048, isoform CRA_a OS=Mus musculus GN=Psme2 PE=4 SV=1 - [G3X9V0_MOUSE]
Q3UHC9	Potassium voltage-gated channel subfamily H member 1 OS=Mus musculus GN=Kcnh1 PE=2 SV=1 - [Q3UHC9_MOUSE]
B1AYU4	Novel protein OS=Mus musculus GN=Cwc22 PE=4 SV=1 - [B1AYU4_MOUSE]
A0A0N4SW58	C2 domain-containing protein 5 (Fragment) OS=Mus musculus GN=C2cd5 PE=1 SV=1 - [A0A0N4SW58_MOUSE]
P70245	3-beta-hydroxysteroid-Delta(8),Delta(7)-isomerase OS=Mus musculus GN=Ebp PE=1 SV=3 - [EBP_MOUSE]
Q9EPN1	Neurobeachin OS=Mus musculus GN=Nbea PE=1 SV=1 - [NBEA_MOUSE]
P97429	Annexin A4 OS=Mus musculus GN=Anxa4 PE=2 SV=4 - [ANXA4_MOUSE]
Q64674	Spermidine synthase OS=Mus musculus GN=Srm PE=2 SV=1 - [SPEE_MOUSE]
Q3TDK6	Protein rogdi homolog OS=Mus musculus GN=Rogdi PE=2 SV=2 - [ROGDI_MOUSE]
Q9EPU0	Regulator of nonsense transcripts 1 OS=Mus musculus GN=Upf1 PE=1 SV=2 - [RENT1_MOUSE]
E9Q179	G-rich sequence factor 1 OS=Mus musculus GN=Grsf1 PE=4 SV=1 - [E9Q179_MOUSE]
A0A0R4J1R4	MAP7 domain-containing protein 3 (Fragment) OS=Mus musculus GN=Mtap7d3 PE=4 SV=1 - [A0A0R4J1R4_MOUSE]
A3KG01	Eph receptor B2 OS=Mus musculus GN=Ephb2 PE=2 SV=2 - [A3KG01_MOUSE]
Q9Z1Q2	Abhydrolase domain-containing protein 16A OS=Mus musculus GN=Abhd16a PE=1 SV=3 - [ABHGA_MOUSE]
Q62418	Drebrin-like protein OS=Mus musculus GN=Dbnl PE=1 SV=2 - [DBNL_MOUSE]
Q8BW75	Amine oxidase [flavin-containing] B OS=Mus musculus GN=Maob PE=1 SV=4 - [AOFB_MOUSE]
A0A0A6YW28	Ubiquitin carboxyl-terminal hydrolase 4 OS=Mus musculus GN=Usp4 PE=1 SV=1 - [A0A0A6YW28_MOUSE]
Q8R2Y0	Monoacylglycerol lipase ABHD6 OS=Mus musculus GN=Abhd6 PE=2 SV=1 - [ABHD6_MOUSE]
B1AX78	Hydroxysteroid dehydrogenase like 2 OS=Mus musculus GN=Hsdl2 PE=4 SV=1 - [B1AX78_MOUSE]
Q8BVA0	Transmembrane glycoprotein NMB OS=Mus musculus GN=Gpnmb PE=1 SV=1 - [Q8BVA0_MOUSE]
E9PYI8	Ubiquitin carboxyl-terminal hydrolase OS=Mus musculus GN=Usp14 PE=3 SV=1 - [E9PYI8_MOUSE]
Q9CW03	Structural maintenance of chromosomes protein 3 OS=Mus musculus GN=Smc3 PE=1 SV=2 - [SMC3_MOUSE]
B7FAU9	Filamin, alpha OS=Mus musculus GN=Flna PE=4 SV=1 - [B7FAU9_MOUSE]
Q9DCM2	Glutathione S-transferase kappa 1 OS=Mus musculus GN=Gstk1 PE=1 SV=3 - [GSTK1_MOUSE]
Q3UJU9	Regulator of microtubule dynamics protein 3 OS=Mus musculus GN=Fam82a2 PE=1 SV=2 - [RMD3_MOUSE]
Q9D7X3	Dual specificity protein phosphatase 3 OS=Mus musculus GN=Dusp3 PE=1 SV=1 - [DUS3_MOUSE]
O88845	A-kinase anchor protein 10, mitochondrial OS=Mus musculus GN=Akap10 PE=1 SV=3 - [AKA10_MOUSE]
Q3UE37	Ubiquitin-conjugating enzyme E2 Z OS=Mus musculus GN=Ube2z PE=1 SV=2 - [UBE2Z_MOUSE]
Q61081	Hsp90 co-chaperone Cdc37 OS=Mus musculus GN=Cdc37 PE=2 SV=1 - [CDC37_MOUSE]
Q9JKF6	Poliovirus receptor-related protein 1 OS=Mus musculus GN=Pvrl1 PE=1 SV=3 - [PVRL1_MOUSE]
Q9Z0E0	Neurochondrin OS=Mus musculus GN=Ncdn PE=1 SV=1 - [NCDN_MOUSE]
Q00493	Carboxypeptidase E OS=Mus musculus GN=Cpe PE=1 SV=2 - [CBPE_MOUSE]
O35226	26S proteasome non-ATPase regulatory subunit 4 OS=Mus musculus GN=Psmd4 PE=1 SV=1 - [PSMD4_MOUSE]
Q8CBE3	WD repeat-containing protein 37 OS=Mus musculus GN=Wdr37 PE=2 SV=1 - [WDR37_MOUSE]
Q921G7	Electron transfer flavoprotein-ubiquinone oxidoreductase, mitochondrial OS=Mus musculus GN=Etfdh PE=1 SV=1 - [ETFD_MOUSE]
Q8R3V5	Endophilin-B2 OS=Mus musculus GN=Sh3glb2 PE=2 SV=2 - [SHLB2_MOUSE]
Q9DCT8	Cysteine-rich protein 2 OS=Mus musculus GN=Crip2 PE=1 SV=1 - [CRIP2_MOUSE]
Q64133	Amine oxidase [flavin-containing] A OS=Mus musculus GN=Maoa PE=1 SV=3 - [AOFA_MOUSE]
Q64521	Glycerol-3-phosphate dehydrogenase, mitochondrial OS=Mus musculus GN=Gpd2 PE=1 SV=2 - [GPDM_MOUSE]
Q9JLV5	Cullin-3 OS=Mus musculus GN=Cul3 PE=1 SV=1 - [CUL3_MOUSE]
Q9CWL8	Beta-catenin-like protein 1 OS=Mus musculus GN=Ctnnbl1 PE=1 SV=1 - [CTBL1_MOUSE]
Q9CR98	Protein FAM136A OS=Mus musculus GN=Fam136a PE=1 SV=1 - [F136A_MOUSE]
P22892	AP-1 complex subunit gamma-1 OS=Mus musculus GN=Ap1g1 PE=1 SV=3 - [AP1G1_MOUSE]
Q9Z0V1	Potassium voltage-gated channel subfamily D member 3 OS=Mus musculus GN=Kcnd3 PE=1 SV=1 - [KCND3_MOUSE]
D3Z3S1	Prolactin regulatory element binding, isoform CRA_b OS=Mus musculus GN=Preb PE=4 SV=1 - [D3Z3S1_MOUSE]
F8VPK5	Rho-associated protein kinase 2 OS=Mus musculus GN=Rock2 PE=4 SV=1 - [F8VPK5_MOUSE]
Q8C0E2	Vacuolar protein sorting-associated protein 26B OS=Mus musculus GN=Vps26b PE=1 SV=1 - [VP26B_MOUSE]
Q3UYN2	Copine-6 OS=Mus musculus GN=Cpne6 PE=2 SV=1 - [Q3UYN2_MOUSE]
P17665	Cytochrome c oxidase subunit 7C, mitochondrial OS=Mus musculus GN=Cox7c PE=1 SV=1 - [COX7C_MOUSE]
Q91VW3	SH3 domain-binding glutamic acid-rich-like protein 3 OS=Mus musculus GN=Sh3bgrl3 PE=1 SV=1 - [SH3L3_MOUSE]
Q9D289	Trafficking protein particle complex subunit 6B OS=Mus musculus GN=Trappc6b PE=2 SV=1 - [TPC6B_MOUSE]
A0A087WS29	Kinectin OS=Mus musculus GN=Ktn1 PE=1 SV=1 - [A0A087WS29_MOUSE]
Q6PDS3	Sterile alpha and TIR motif-containing protein 1 OS=Mus musculus GN=Sarm1 PE=1 SV=1 - [SARM1_MOUSE]
O88531	Palmitoyl-protein thioesterase 1 OS=Mus musculus GN=Ppt1 PE=2 SV=2 - [PPT1_MOUSE]
Q80XU2	Neuronal proto-oncogene tyrosine-protein kinase Src OS=Mus musculus GN=Src PE=2 SV=1 - [Q80XU2_MOUSE]
Q3T9A5	Glomulin OS=Mus musculus GN=Glmn PE=2 SV=1 - [Q3T9A5_MOUSE]
D3YYF4	VPS10 domain-containing receptor SorCS2 (Fragment) OS=Mus musculus GN=Sorcs2 PE=4 SV=1 - [D3YYF4_MOUSE]
P55302	Alpha-2-macroglobulin receptor-associated protein OS=Mus musculus GN=Lrpap1 PE=1 SV=1 - [AMRP_MOUSE]
E9QM90	Protein 2310035C23Rik OS=Mus musculus GN=2310035C23Rik PE=4 SV=1 - [E9QM90_MOUSE]
Q9D967	Magnesium-dependent phosphatase 1 OS=Mus musculus GN=Mdp1 PE=1 SV=1 - [MGDP1_MOUSE]
D3Z4I0	Protein Pigg OS=Mus musculus GN=Pigg PE=4 SV=1 - [D3Z4I0_MOUSE]
P10833	Ras-related protein R-Ras OS=Mus musculus GN=Rras PE=2 SV=1 - [RRAS_MOUSE]
Q4FE56	Ubiquitin carboxyl-terminal hydrolase OS=Mus musculus GN=Usp9x PE=2 SV=1 - [Q4FE56_MOUSE]
Q3TCD4	Enoyl-CoA delta isomerase 2, mitochondrial OS=Mus musculus GN=Eci2 PE=2 SV=1 - [Q3TCD4_MOUSE]
P62274	40S ribosomal protein S29 OS=Mus musculus GN=Rps29 PE=2 SV=2 - [RS29_MOUSE]
Q3TUE1	Far upstream element-binding protein 1 OS=Mus musculus GN=Fubp1 PE=2 SV=1 - [Q3TUE1_MOUSE]
Q3TXN1	Prostaglandin reductase 2 OS=Mus musculus GN=Ptgr2 PE=2 SV=1 - [Q3TXN1_MOUSE]
Q8R164	Valacyclovir hydrolase OS=Mus musculus GN=Bphl PE=2 SV=1 - [BPHL_MOUSE]
Q8VI75	Importin-4 OS=Mus musculus GN=Ipo4 PE=1 SV=1 - [IPO4_MOUSE]
P98203	Armadillo repeat protein deleted in velo-cardio-facial syndrome homolog OS=Mus musculus GN=Arvcf PE=1 SV=2 - [ARVC_MOUSE]
F8WGE3	ATP-binding cassette sub-family A member 8-A OS=Mus musculus GN=Abca8a PE=3 SV=1 - [F8WGE3_MOUSE]
Q8JZR0	Long-chain-fatty-acid--CoA ligase 5 OS=Mus musculus GN=Acsl5 PE=2 SV=1 - [ACSL5_MOUSE]
Q3TIR1	UPF0533 protein C5orf44 homolog OS=Mus musculus PE=2 SV=1 - [CE044_MOUSE]
Q8C181	Muscleblind-like protein 2 OS=Mus musculus GN=Mbnl2 PE=2 SV=2 - [MBNL2_MOUSE]
A0A0N4SVJ6	Protein SCAI OS=Mus musculus GN=Scai PE=1 SV=1 - [A0A0N4SVJ6_MOUSE]
Q3U186	Probable arginine--tRNA ligase, mitochondrial OS=Mus musculus GN=Rars2 PE=2 SV=1 - [SYRM_MOUSE]
Q6ZWM4	N-alpha-acetyltransferase 38, NatC auxiliary subunit OS=Mus musculus GN=Naa38 PE=2 SV=3 - [NAA38_MOUSE]
P56376	Acylphosphatase-1 OS=Mus musculus GN=Acyp1 PE=2 SV=2 - [ACYP1_MOUSE]
Q3UW66	Sulfurtransferase OS=Mus musculus GN=Mpst PE=2 SV=1 - [Q3UW66_MOUSE]
Q3UUG6	TBC1 domain family member 24 OS=Mus musculus GN=Tbc1d24 PE=2 SV=2 - [TBC24_MOUSE]
Q60960	Importin subunit alpha-1 OS=Mus musculus GN=Kpna1 PE=1 SV=2 - [IMA1_MOUSE]
A0A0U1RQ34	WD repeat-containing protein 11 (Fragment) OS=Mus musculus GN=Wdr11 PE=4 SV=1 - [A0A0U1RQ34_MOUSE]
Q8BJ71	Nuclear pore complex protein Nup93 OS=Mus musculus GN=Nup93 PE=2 SV=1 - [NUP93_MOUSE]
Q9DCH4	Eukaryotic translation initiation factor 3 subunit F OS=Mus musculus GN=Eif3f PE=1 SV=2 - [EIF3F_MOUSE]
Q8BWY3	Eukaryotic peptide chain release factor subunit 1 OS=Mus musculus GN=Etf1 PE=1 SV=4 - [ERF1_MOUSE]
A2A6U5	Septin 9 (Fragment) OS=Mus musculus GN=Sept9 PE=4 SV=1 - [A2A6U5_MOUSE]
Q9D2V7	Coronin-7 OS=Mus musculus GN=Coro7 PE=2 SV=2 - [CORO7_MOUSE]
Q9JHU9	Inositol-3-phosphate synthase 1 OS=Mus musculus GN=Isyna1 PE=2 SV=1 - [INO1_MOUSE]
Q8BXZ1	Protein disulfide-isomerase TMX3 OS=Mus musculus GN=Tmx3 PE=1 SV=2 - [TMX3_MOUSE]
Q9R1P3	Proteasome subunit beta type-2 OS=Mus musculus GN=Psmb2 PE=1 SV=1 - [PSB2_MOUSE]
Q3UEQ1	Type I inositol 3,4-bisphosphate 4-phosphatase OS=Mus musculus GN=Inpp4a PE=1 SV=1 - [Q3UEQ1_MOUSE]
Q61655	ATP-dependent RNA helicase DDX19A OS=Mus musculus GN=Ddx19a PE=2 SV=2 - [DD19A_MOUSE]
Q8BGX3	Leucine-rich repeat and transmembrane domain-containing protein 2 OS=Mus musculus GN=Lrtm2 PE=2 SV=1 - [LRTM2_MOUSE]
Q8BFY6	Peflin OS=Mus musculus GN=Pef1 PE=2 SV=1 - [PEF1_MOUSE]
P80206	Homeobox protein OTX2 OS=Mus musculus GN=Otx2 PE=1 SV=1 - [OTX2_MOUSE]
Q9D1J3	SAP domain-containing ribonucleoprotein OS=Mus musculus GN=Sarnp PE=1 SV=3 - [SARNP_MOUSE]
Q9JHW2	Omega-amidase NIT2 OS=Mus musculus GN=Nit2 PE=1 SV=1 - [NIT2_MOUSE]
P60603	Reactive oxygen species modulator 1 OS=Mus musculus GN=Romo1 PE=2 SV=1 - [ROMO1_MOUSE]
P61514	60S ribosomal protein L37a OS=Mus musculus GN=Rpl37a PE=2 SV=2 - [RL37A_MOUSE]
Q8BS72	Catenin (Cadherin associated protein), alpha 2, isoform CRA_c OS=Mus musculus GN=Ctnna2 PE=2 SV=1 - [Q8BS72_MOUSE]
E9QA63	Microtubule-actin cross-linking factor 1 OS=Mus musculus GN=Macf1 PE=4 SV=2 - [E9QA63_MOUSE]
Q80UW8	DNA-directed RNA polymerases I, II, and III subunit RPABC1 OS=Mus musculus GN=Polr2e PE=2 SV=1 - [RPAB1_MOUSE]
E9Q4M4	Coiled-coil-helix-coiled-coil-helix domain-containing protein 6, mitochondrial OS=Mus musculus GN=Chchd6 PE=4 SV=1 - [E9Q4M4_MOUSE]
B1AUD3	Calcium/calmodulin-dependent protein kinase kinase 1 (Fragment) OS=Mus musculus GN=Camkk1 PE=4 SV=1 - [B1AUD3_MOUSE]
Q9JKB1	Ubiquitin carboxyl-terminal hydrolase isozyme L3 OS=Mus musculus GN=Uchl3 PE=1 SV=2 - [UCHL3_MOUSE]
O08529	Calpain-2 catalytic subunit OS=Mus musculus GN=Capn2 PE=2 SV=4 - [CAN2_MOUSE]
P51660	Peroxisomal multifunctional enzyme type 2 OS=Mus musculus GN=Hsd17b4 PE=1 SV=3 - [DHB4_MOUSE]
Q9CZR8	Elongation factor Ts, mitochondrial OS=Mus musculus GN=Tsfm PE=2 SV=1 - [EFTS_MOUSE]
J3QPH7	SNARE-associated protein Snapin OS=Mus musculus GN=Snapin PE=4 SV=1 - [J3QPH7_MOUSE]
E9PZI9	OX-2 membrane glycoprotein OS=Mus musculus GN=Cd200 PE=4 SV=1 - [E9PZI9_MOUSE]
Q61001	Laminin subunit alpha-5 OS=Mus musculus GN=Lama5 PE=1 SV=4 - [LAMA5_MOUSE]
G3UZ01	Protein Rod1 OS=Mus musculus GN=Rod1 PE=4 SV=1 - [G3UZ01_MOUSE]
B7FAU3	ATPase, H+ transporting, lysosomal accessory protein (Fragment) OS=Mus musculus GN=Atp6ap1 PE=4 SV=1 - [B7FAU3_MOUSE]
Q9JL04	Formin-2 OS=Mus musculus GN=Fmn2 PE=1 SV=2 - [FMN2_MOUSE]
A0A0N4SV32	Plasminogen activator inhibitor 1 RNA-binding protein OS=Mus musculus GN=Serbp1 PE=1 SV=1 - [A0A0N4SV32_MOUSE]
Q99KV1	DnaJ homolog subfamily B member 11 OS=Mus musculus GN=Dnajb11 PE=1 SV=1 - [DJB11_MOUSE]
E9Q3K3	Arf-GAP with GTPase, ANK repeat and PH domain-containing protein 1 OS=Mus musculus GN=Agap1 PE=4 SV=1 - [E9Q3K3_MOUSE]
Q99P58	Ras-related protein Rab-27B OS=Mus musculus GN=Rab27b PE=1 SV=3 - [RB27B_MOUSE]
Q8CIN4	Serine/threonine-protein kinase PAK 2 OS=Mus musculus GN=Pak2 PE=1 SV=1 - [PAK2_MOUSE]
Q9CXR1	Dehydrogenase/reductase SDR family member 7 OS=Mus musculus GN=Dhrs7 PE=2 SV=2 - [DHRS7_MOUSE]
Q9DC16	Endoplasmic reticulum-Golgi intermediate compartment protein 1 OS=Mus musculus GN=Ergic1 PE=1 SV=1 - [ERGI1_MOUSE]
Q45VK5	Interleukin enhancer-binding factor 3 OS=Mus musculus GN=Ilf3 PE=2 SV=1 - [Q45VK5_MOUSE]
A0A0A6YVU8	MCG119397 OS=Mus musculus GN=Gm9774 PE=4 SV=1 - [A0A0A6YVU8_MOUSE]
O70161	Phosphatidylinositol 4-phosphate 5-kinase type-1 gamma OS=Mus musculus GN=Pip5k1c PE=1 SV=2 - [PI51C_MOUSE]
P16283	Anion exchange protein 3 OS=Mus musculus GN=Slc4a3 PE=1 SV=2 - [B3A3_MOUSE]
P98200	Probable phospholipid-transporting ATPase IB OS=Mus musculus GN=Atp8a2 PE=1 SV=1 - [AT8A2_MOUSE]
P28740	Kinesin-like protein KIF2A OS=Mus musculus GN=Kif2a PE=1 SV=2 - [KIF2A_MOUSE]
Q8K3H0	DCC-interacting protein 13-alpha OS=Mus musculus GN=Appl1 PE=1 SV=1 - [DP13A_MOUSE]
E9Q123	C-terminal-binding protein 2 OS=Mus musculus GN=Ctbp2 PE=4 SV=1 - [E9Q123_MOUSE]
B0R0E3	Novel protein (A930041I02Rik) (Fragment) OS=Mus musculus GN=Scai PE=4 SV=1 - [B0R0E3_MOUSE]
P08030	Adenine phosphoribosyltransferase OS=Mus musculus GN=Aprt PE=2 SV=2 - [APT_MOUSE]
P40336	Vacuolar protein sorting-associated protein 26A OS=Mus musculus GN=Vps26a PE=2 SV=1 - [VP26A_MOUSE]
Q9D024	Coiled-coil domain-containing protein 47 OS=Mus musculus GN=Ccdc47 PE=2 SV=2 - [CCD47_MOUSE]
Q9D8S4	Oligoribonuclease, mitochondrial OS=Mus musculus GN=Rexo2 PE=1 SV=2 - [ORN_MOUSE]
Q9QWR8	Alpha-N-acetylgalactosaminidase OS=Mus musculus GN=Naga PE=2 SV=2 - [NAGAB_MOUSE]
Q8R180	ERO1-like protein alpha OS=Mus musculus GN=Ero1l PE=1 SV=2 - [ERO1A_MOUSE]
B1ARU1	Microtubule-actin cross-linking factor 1 OS=Mus musculus GN=Macf1 PE=4 SV=1 - [B1ARU1_MOUSE]
P11438	Lysosome-associated membrane glycoprotein 1 OS=Mus musculus GN=Lamp1 PE=1 SV=2 - [LAMP1_MOUSE]
Q9D125	28S ribosomal protein S25, mitochondrial OS=Mus musculus GN=Mrps25 PE=1 SV=1 - [RT25_MOUSE]
A0A0A6YY26	Prenylcysteine oxidase-like OS=Mus musculus GN=Pcyox1l PE=1 SV=1 - [A0A0A6YY26_MOUSE]
P36552	Coproporphyrinogen-III oxidase, mitochondrial OS=Mus musculus GN=Cpox PE=1 SV=2 - [HEM6_MOUSE]
Q9CZH7	Matrix-remodeling-associated protein 7 OS=Mus musculus GN=Mxra7 PE=1 SV=2 - [MXRA7_MOUSE]
Q9DCR2	AP-3 complex subunit sigma-1 OS=Mus musculus GN=Ap3s1 PE=1 SV=2 - [AP3S1_MOUSE]
Q69Z99	Zinc finger protein 512 OS=Mus musculus GN=Znf512 PE=2 SV=2 - [ZN512_MOUSE]
Q8BGC4	Zinc-binding alcohol dehydrogenase domain-containing protein 2 OS=Mus musculus GN=Zadh2 PE=2 SV=1 - [ZADH2_MOUSE]
O35344	Importin subunit alpha-3 OS=Mus musculus GN=Kpna3 PE=1 SV=1 - [IMA3_MOUSE]
D3YW19	Protein 9030624J02Rik (Fragment) OS=Mus musculus GN=9030624J02Rik PE=4 SV=2 - [D3YW19_MOUSE]
P28659	CUGBP Elav-like family member 1 OS=Mus musculus GN=Celf1 PE=1 SV=2 - [CELF1_MOUSE]
A0A0G2JFJ6	Integrator complex subunit 3 OS=Mus musculus GN=Ints3 PE=1 SV=1 - [A0A0G2JFJ6_MOUSE]
Q8R5H6	Wiskott-Aldrich syndrome protein family member 1 OS=Mus musculus GN=Wasf1 PE=1 SV=2 - [WASF1_MOUSE]
I3ITR1	MCG50313 OS=Mus musculus GN=AK157302 PE=4 SV=1 - [I3ITR1_MOUSE]
Q9DBH5	Vesicular integral-membrane protein VIP36 OS=Mus musculus GN=Lman2 PE=2 SV=2 - [LMAN2_MOUSE]
H3BLI9	TSC22 domain family protein 1 OS=Mus musculus GN=Tsc22d1 PE=4 SV=1 - [H3BLI9_MOUSE]
Q9R1B9	Slit homolog 2 protein OS=Mus musculus GN=Slit2 PE=2 SV=2 - [SLIT2_MOUSE]
Q91VE0	Long-chain fatty acid transport protein 4 OS=Mus musculus GN=Slc27a4 PE=1 SV=1 - [S27A4_MOUSE]
Q7TNS2	Mitochondrial inner membrane organizing system protein 1 OS=Mus musculus GN=Minos1 PE=2 SV=1 - [MOS1_MOUSE]
A2AQ43	Formin binding protein 1 OS=Mus musculus GN=Fnbp1 PE=4 SV=1 - [A2AQ43_MOUSE]
P35235	Tyrosine-protein phosphatase non-receptor type 11 OS=Mus musculus GN=Ptpn11 PE=1 SV=2 - [PTN11_MOUSE]
A0A0R4J1B9	28S ribosomal protein S29, mitochondrial OS=Mus musculus GN=Dap3 PE=1 SV=1 - [A0A0R4J1B9_MOUSE]
Q8R1F1	Niban-like protein 1 OS=Mus musculus GN=Fam129b PE=1 SV=2 - [NIBL1_MOUSE]
Q61017	Guanine nucleotide-binding protein G(I)/G(S)/G(O) subunit gamma-T2 OS=Mus musculus GN=Gngt2 PE=2 SV=2 - [GBGT2_MOUSE]
E9QPI5	Sister chromatid cohesion protein PDS5 homolog A OS=Mus musculus GN=Pds5a PE=4 SV=1 - [E9QPI5_MOUSE]
Q61024	Asparagine synthetase [glutamine-hydrolyzing] OS=Mus musculus GN=Asns PE=2 SV=3 - [ASNS_MOUSE]
Q91W43	Glycine dehydrogenase [decarboxylating], mitochondrial OS=Mus musculus GN=Gldc PE=1 SV=1 - [GCSP_MOUSE]
O88992	C1q-related factor OS=Mus musculus GN=C1ql1 PE=1 SV=2 - [C1QRF_MOUSE]
Q6P8X1	Sorting nexin-6 OS=Mus musculus GN=Snx6 PE=1 SV=2 - [SNX6_MOUSE]
Q60854	Serpin B6 OS=Mus musculus GN=Serpinb6 PE=2 SV=1 - [SPB6_MOUSE]
P43081	Guanylyl cyclase-activating protein 1 OS=Mus musculus GN=Guca1a PE=2 SV=3 - [GUC1A_MOUSE]
P61924	Coatomer subunit zeta-1 OS=Mus musculus GN=Copz1 PE=2 SV=1 - [COPZ1_MOUSE]
P46978	Dolichyl-diphosphooligosaccharide--protein glycosyltransferase subunit STT3A OS=Mus musculus GN=Stt3a PE=1 SV=1 - [STT3A_MOUSE]
Q8CGA0	Protein phosphatase 1F OS=Mus musculus GN=Ppm1f PE=2 SV=1 - [PPM1F_MOUSE]
Q9CPX8	Cytochrome b-c1 complex subunit 10 OS=Mus musculus GN=Uqcr11 PE=2 SV=1 - [QCR10_MOUSE]
P63216	Guanine nucleotide-binding protein G(I)/G(S)/G(O) subunit gamma-3 OS=Mus musculus GN=Gng3 PE=1 SV=1 - [GBG3_MOUSE]
Q8R307	Vacuolar protein sorting-associated protein 18 homolog OS=Mus musculus GN=Vps18 PE=1 SV=2 - [VPS18_MOUSE]
F6QL70	Protein Gm17669 OS=Mus musculus GN=Gm17669 PE=4 SV=1 - [F6QL70_MOUSE]
Q99LB2	Dehydrogenase/reductase SDR family member 4 OS=Mus musculus GN=Dhrs4 PE=2 SV=3 - [DHRS4_MOUSE]
Q9DB60	Prostamide/prostaglandin F synthase OS=Mus musculus GN=Fam213b PE=1 SV=1 - [PGFS_MOUSE]
P58044	Isopentenyl-diphosphate Delta-isomerase 1 OS=Mus musculus GN=Idi1 PE=2 SV=1 - [IDI1_MOUSE]
Q9CQH7	Transcription factor BTF3 homolog 4 OS=Mus musculus GN=Btf3l4 PE=2 SV=1 - [BT3L4_MOUSE]
Q99K51	Plastin-3 OS=Mus musculus GN=Pls3 PE=1 SV=3 - [PLST_MOUSE]
Q6P5F7	Protein tweety homolog 3 OS=Mus musculus GN=Ttyh3 PE=1 SV=1 - [TTYH3_MOUSE]
Q8VDJ3	Vigilin OS=Mus musculus GN=Hdlbp PE=1 SV=1 - [VIGLN_MOUSE]
Q6P9K8	Caskin-1 OS=Mus musculus GN=Caskin1 PE=1 SV=2 - [CSKI1_MOUSE]
Q921X9	Protein disulfide-isomerase A5 OS=Mus musculus GN=Pdia5 PE=2 SV=1 - [PDIA5_MOUSE]
P56213	FAD-linked sulfhydryl oxidase ALR OS=Mus musculus GN=Gfer PE=2 SV=2 - [ALR_MOUSE]
Q9Z2Y8	Proline synthase co-transcribed bacterial homolog protein OS=Mus musculus GN=Prosc PE=1 SV=1 - [PROSC_MOUSE]
S4R213	Protein Lactbl1 OS=Mus musculus GN=Lactbl1 PE=4 SV=1 - [S4R213_MOUSE]
Q3V1L4	Cytosolic purine 5'-nucleotidase OS=Mus musculus GN=Nt5c2 PE=1 SV=2 - [5NTC_MOUSE]
Q60714	Long-chain fatty acid transport protein 1 OS=Mus musculus GN=Slc27a1 PE=1 SV=1 - [S27A1_MOUSE]
Q05DV2	Dihydroxyacetone phosphate acyltransferase (Fragment) OS=Mus musculus GN=Gnpat PE=2 SV=1 - [Q05DV2_MOUSE]
Q9WU28	Prefoldin subunit 5 OS=Mus musculus GN=Pfdn5 PE=1 SV=1 - [PFD5_MOUSE]
E9PWK1	Epoxide hydrolase 1 OS=Mus musculus GN=Ephx1 PE=4 SV=1 - [E9PWK1_MOUSE]
E9PWW2	Torsin-1A-interacting protein 1 OS=Mus musculus GN=Tor1aip1 PE=4 SV=1 - [E9PWW2_MOUSE]
Q7TPV4	Myb-binding protein 1A OS=Mus musculus GN=Mybbp1a PE=1 SV=2 - [MBB1A_MOUSE]
Q8BWM0	Prostaglandin E synthase 2 OS=Mus musculus GN=Ptges2 PE=1 SV=3 - [PGES2_MOUSE]
Q8C167	Prolyl endopeptidase-like OS=Mus musculus GN=Prepl PE=2 SV=1 - [PPCEL_MOUSE]
D3YWG2	Chitinase domain-containing protein 1 (Fragment) OS=Mus musculus GN=Chid1 PE=3 SV=1 - [D3YWG2_MOUSE]
B7ZCP4	Copine I OS=Mus musculus GN=Cpne1 PE=4 SV=1 - [B7ZCP4_MOUSE]
E9Q8N5	CLIP-associating protein 2 OS=Mus musculus GN=Clasp2 PE=4 SV=1 - [E9Q8N5_MOUSE]
O35943	Frataxin, mitochondrial OS=Mus musculus GN=Fxn PE=1 SV=1 - [FRDA_MOUSE]
Q9CU62	Structural maintenance of chromosomes protein 1A OS=Mus musculus GN=Smc1a PE=1 SV=4 - [SMC1A_MOUSE]
F6UKP3	Nischarin (Fragment) OS=Mus musculus GN=Nisch PE=4 SV=1 - [F6UKP3_MOUSE]
D3Z0V6	cAMP-dependent protein kinase type I-beta regulatory subunit OS=Mus musculus GN=Prkar1b PE=4 SV=1 - [D3Z0V6_MOUSE]
Q9Z1Z2	Serine-threonine kinase receptor-associated protein OS=Mus musculus GN=Strap PE=1 SV=2 - [STRAP_MOUSE]
Q0VDM6	Folh1 protein OS=Mus musculus GN=Folh1 PE=2 SV=1 - [Q0VDM6_MOUSE]
P54728	UV excision repair protein RAD23 homolog B OS=Mus musculus GN=Rad23b PE=1 SV=2 - [RD23B_MOUSE]
Q3TW96	UDP-N-acetylhexosamine pyrophosphorylase-like protein 1 OS=Mus musculus GN=Uap1l1 PE=2 SV=1 - [UAP1L_MOUSE]
P58281	Dynamin-like 120 kDa protein, mitochondrial OS=Mus musculus GN=Opa1 PE=1 SV=1 - [OPA1_MOUSE]
A2AS47	Plakophilin 4 OS=Mus musculus GN=Pkp4 PE=4 SV=1 - [A2AS47_MOUSE]
Q8CHS8	Vacuolar protein sorting-associated protein 37A OS=Mus musculus GN=Vps37a PE=2 SV=1 - [VP37A_MOUSE]
P52430	Serum paraoxonase/arylesterase 1 OS=Mus musculus GN=Pon1 PE=1 SV=2 - [PON1_MOUSE]
Q3URE1	Acyl-CoA synthetase family member 3, mitochondrial OS=Mus musculus GN=Acsf3 PE=2 SV=2 - [ACSF3_MOUSE]
Q3URS9	Coiled-coil domain-containing protein 51 OS=Mus musculus GN=Ccdc51 PE=2 SV=1 - [CCD51_MOUSE]
E9Q390	Myoferlin OS=Mus musculus GN=Myof PE=4 SV=2 - [E9Q390_MOUSE]
Z4YKM2	CDGSH iron-sulfur domain-containing protein 3, mitochondrial OS=Mus musculus GN=Cisd3 PE=1 SV=1 - [Z4YKM2_MOUSE]
G3UZI3	Ribosomal protein S6 kinase alpha-1 OS=Mus musculus GN=Rps6ka1 PE=4 SV=1 - [G3UZI3_MOUSE]
Q9QYR9	Acyl-coenzyme A thioesterase 2, mitochondrial OS=Mus musculus GN=Acot2 PE=1 SV=2 - [ACOT2_MOUSE]
Q80VP1	Epsin-1 OS=Mus musculus GN=Epn1 PE=1 SV=3 - [EPN1_MOUSE]
Q8VD37	SH3-containing GRB2-like protein 3-interacting protein 1 OS=Mus musculus GN=Sgip1 PE=1 SV=1 - [SGIP1_MOUSE]
Q9QYB8	Beta-adducin OS=Mus musculus GN=Add2 PE=1 SV=4 - [ADDB_MOUSE]
D3Z074	Protein Diap1 OS=Mus musculus GN=Diap1 PE=4 SV=2 - [D3Z074_MOUSE]
G5E819	Serine/threonine-protein phosphatase OS=Mus musculus GN=Ppp5c PE=3 SV=1 - [G5E819_MOUSE]
A0A087WRE9	E3 ubiquitin-protein ligase RING2 OS=Mus musculus GN=Rnf2 PE=1 SV=1 - [A0A087WRE9_MOUSE]
Q5RJF7	Voltage-dependent calcium channel subunit alpha-2/delta-4 OS=Mus musculus GN=Cacna2d4 PE=2 SV=1 - [CA2D4_MOUSE]
O55137	Acyl-coenzyme A thioesterase 1 OS=Mus musculus GN=Acot1 PE=1 SV=1 - [ACOT1_MOUSE]
D3YU16	DNA excision repair protein ERCC-8 OS=Mus musculus GN=Ercc8 PE=4 SV=1 - [D3YU16_MOUSE]
E9PYT3	Atlastin-3 OS=Mus musculus GN=Atl3 PE=4 SV=1 - [E9PYT3_MOUSE]
Q6PA06	Atlastin-2 OS=Mus musculus GN=Atl2 PE=1 SV=1 - [ATLA2_MOUSE]
P97352	Protein S100-A13 OS=Mus musculus GN=S100a13 PE=1 SV=1 - [S10AD_MOUSE]
Q922Y1	UBX domain-containing protein 1 OS=Mus musculus GN=Ubxn1 PE=1 SV=1 - [UBXN1_MOUSE]
A2AQA7	Aquarius OS=Mus musculus GN=Aqr PE=4 SV=1 - [A2AQA7_MOUSE]
Q69ZK9	Neuroligin-2 OS=Mus musculus GN=Nlgn2 PE=1 SV=2 - [NLGN2_MOUSE]
Q8WTY4	Anamorsin OS=Mus musculus GN=Ciapin1 PE=1 SV=1 - [CPIN1_MOUSE]
Q8R3R8	Gamma-aminobutyric acid receptor-associated protein-like 1 OS=Mus musculus GN=Gabarapl1 PE=2 SV=2 - [GBRL1_MOUSE]
P81117	Nucleobindin-2 OS=Mus musculus GN=Nucb2 PE=1 SV=2 - [NUCB2_MOUSE]
A2BDX2	Dolichol-phosphate (Beta-D) mannosyltransferase 1 OS=Mus musculus GN=Dpm1 PE=4 SV=1 - [A2BDX2_MOUSE]
P60521	Gamma-aminobutyric acid receptor-associated protein-like 2 OS=Mus musculus GN=Gabarapl2 PE=1 SV=1 - [GBRL2_MOUSE]
A0A087WRL1	Arf-GAP domain and FG repeat-containing protein 1 (Fragment) OS=Mus musculus GN=Agfg1 PE=1 SV=5 - [A0A087WRL1_MOUSE]
Q9CX80	Cytoglobin OS=Mus musculus GN=Cygb PE=2 SV=1 - [CYGB_MOUSE]
G3X9I1	DNA segment, Chr 6, Wayne State University 176, expressed, isoform CRA_a OS=Mus musculus GN=Fam3c PE=4 SV=1 - [G3X9I1_MOUSE]
Q9DB34	Charged multivesicular body protein 2a OS=Mus musculus GN=Chmp2a PE=1 SV=1 - [CHM2A_MOUSE]
A2AKI5	Integrin alpha V OS=Mus musculus GN=Itgav PE=3 SV=1 - [A2AKI5_MOUSE]
Q9JIQ3	Diablo homolog, mitochondrial OS=Mus musculus GN=Diablo PE=1 SV=2 - [DBLOH_MOUSE]
O89023	Tripeptidyl-peptidase 1 OS=Mus musculus GN=Tpp1 PE=1 SV=2 - [TPP1_MOUSE]
Q8VE88	Protein FAM114A2 OS=Mus musculus GN=Fam114a2 PE=1 SV=2 - [F1142_MOUSE]
Q9DCJ9	N-acetylneuraminate lyase OS=Mus musculus GN=Npl PE=1 SV=1 - [NPL_MOUSE]
O09174	Alpha-methylacyl-CoA racemase OS=Mus musculus GN=Amacr PE=1 SV=4 - [AMACR_MOUSE]
P47802	Metaxin-1 OS=Mus musculus GN=Mtx1 PE=1 SV=1 - [MTX1_MOUSE]
Q61335	B-cell receptor-associated protein 31 OS=Mus musculus GN=Bcap31 PE=1 SV=4 - [BAP31_MOUSE]
P10711	Transcription elongation factor A protein 1 OS=Mus musculus GN=Tcea1 PE=1 SV=2 - [TCEA1_MOUSE]
Q05D44	Eukaryotic translation initiation factor 5B OS=Mus musculus GN=Eif5b PE=1 SV=2 - [IF2P_MOUSE]
B2FDF6	Novel protein (1110031B06Rik) OS=Mus musculus GN=Snap47 PE=4 SV=1 - [B2FDF6_MOUSE]
Q9DCM0	Protein ETHE1, mitochondrial OS=Mus musculus GN=Ethe1 PE=1 SV=2 - [ETHE1_MOUSE]
P56380	Bis(5'-nucleosyl)-tetraphosphatase [asymmetrical] OS=Mus musculus GN=Nudt2 PE=1 SV=3 - [AP4A_MOUSE]
P14069	Protein S100-A6 OS=Mus musculus GN=S100a6 PE=1 SV=3 - [S10A6_MOUSE]
Q9CRD0	OCIA domain-containing protein 1 OS=Mus musculus GN=Ociad1 PE=1 SV=1 - [OCAD1_MOUSE]
Q61233	Plastin-2 OS=Mus musculus GN=Lcp1 PE=1 SV=4 - [PLSL_MOUSE]
Q8VEJ9	Vacuolar protein sorting-associated protein 4A OS=Mus musculus GN=Vps4a PE=1 SV=1 - [VPS4A_MOUSE]
Q8R0F8	Acylpyruvase FAHD1, mitochondrial OS=Mus musculus GN=Fahd1 PE=1 SV=2 - [FAHD1_MOUSE]
Q8VEA4	Mitochondrial intermembrane space import and assembly protein 40 OS=Mus musculus GN=Chchd4 PE=1 SV=1 - [MIA40_MOUSE]
Q5UE59	Kinesin light chain 1 OS=Mus musculus GN=Klc1 PE=2 SV=1 - [Q5UE59_MOUSE]
Q9D7I5	Phospholysine phosphohistidine inorganic pyrophosphate phosphatase OS=Mus musculus GN=Lhpp PE=2 SV=1 - [LHPP_MOUSE]
O35691	Pinin OS=Mus musculus GN=Pnn PE=1 SV=4 - [PININ_MOUSE]
J3QMX0	Ribonuclease P 14 subunit (Human) OS=Mus musculus GN=Rpp14 PE=4 SV=1 - [J3QMX0_MOUSE]
Q6P1B1	Xaa-Pro aminopeptidase 1 OS=Mus musculus GN=Xpnpep1 PE=2 SV=1 - [XPP1_MOUSE]
Q91V35	Protein tyrosin phosphatase receptor type alpha OS=Mus musculus GN=Ptpra PE=2 SV=1 - [Q91V35_MOUSE]
B1AT92	Growth factor receptor bound protein 2 OS=Mus musculus GN=Grb2 PE=4 SV=1 - [B1AT92_MOUSE]
Q14C51	Pentatricopeptide repeat domain-containing protein 3, mitochondrial OS=Mus musculus GN=Ptcd3 PE=2 SV=2 - [PTCD3_MOUSE]
Q7TNR6	Immunoglobulin superfamily member 21 OS=Mus musculus GN=Igsf21 PE=2 SV=1 - [IGS21_MOUSE]
Q99LB6	Methionine adenosyltransferase 2 subunit beta OS=Mus musculus GN=Mat2b PE=2 SV=1 - [MAT2B_MOUSE]
Q99J08	SEC14-like protein 2 OS=Mus musculus GN=Sec14l2 PE=2 SV=1 - [S14L2_MOUSE]
Q80TL4	Protein KIAA1045 OS=Mus musculus GN=Kiaa1045 PE=1 SV=2 - [K1045_MOUSE]
Q3ULD5	Methylcrotonoyl-CoA carboxylase beta chain, mitochondrial OS=Mus musculus GN=Mccc2 PE=2 SV=1 - [MCCB_MOUSE]
Q9D1H6	NADH dehydrogenase [ubiquinone] 1 alpha subcomplex assembly factor 4 OS=Mus musculus GN=Ndufaf4 PE=2 SV=1 - [NDUF4_MOUSE]
P52293	Importin subunit alpha-2 OS=Mus musculus GN=Kpna2 PE=1 SV=2 - [IMA2_MOUSE]
Q6NZM8	3'-phosphoadenosine 5'-phosphosulfate synthase 1, isoform CRA_a OS=Mus musculus GN=Papss1 PE=1 SV=1 - [Q6NZM8_MOUSE]
Q8BWW3	Phosphoacetylglucosamine mutase OS=Mus musculus GN=Pgm3 PE=2 SV=1 - [Q8BWW3_MOUSE]
Q60902	Epidermal growth factor receptor substrate 15-like 1 OS=Mus musculus GN=Eps15l1 PE=1 SV=3 - [EP15R_MOUSE]
Q91XD7	Cysteine-rich with EGF-like domain protein 1 OS=Mus musculus GN=Creld1 PE=2 SV=1 - [CREL1_MOUSE]
Q99L88	Beta-1-syntrophin OS=Mus musculus GN=Sntb1 PE=1 SV=4 - [SNTB1_MOUSE]
Q62446	Peptidyl-prolyl cis-trans isomerase FKBP3 OS=Mus musculus GN=Fkbp3 PE=1 SV=2 - [FKBP3_MOUSE]
Q8QZZ7	TP53RK-binding protein OS=Mus musculus GN=Tprkb PE=2 SV=1 - [TPRKB_MOUSE]
P22315	Ferrochelatase, mitochondrial OS=Mus musculus GN=Fech PE=1 SV=2 - [HEMH_MOUSE]
Q99MR8	Methylcrotonoyl-CoA carboxylase subunit alpha, mitochondrial OS=Mus musculus GN=Mccc1 PE=2 SV=2 - [MCCA_MOUSE]
Q9Z2H7	PDZ domain-containing protein GIPC2 OS=Mus musculus GN=Gipc2 PE=1 SV=1 - [GIPC2_MOUSE]
Q8CGZ0	Calcium homeostasis endoplasmic reticulum protein OS=Mus musculus GN=Cherp PE=1 SV=1 - [CHERP_MOUSE]
Q91VC9	Growth hormone-inducible transmembrane protein OS=Mus musculus GN=Ghitm PE=2 SV=1 - [GHITM_MOUSE]
A0A0U1RPI1	Phospholemman OS=Mus musculus GN=Fxyd1 PE=4 SV=1 - [A0A0U1RPI1_MOUSE]
A0A0A6YY34	Glutathione peroxidase OS=Mus musculus GN=Gpx1 PE=1 SV=1 - [A0A0A6YY34_MOUSE]
Q9D6K8	FUN14 domain-containing protein 2 OS=Mus musculus GN=Fundc2 PE=2 SV=1 - [FUND2_MOUSE]
Q9ERE7	LDLR chaperone MESD OS=Mus musculus GN=Mesdc2 PE=1 SV=1 - [MESD_MOUSE]
P53395	Lipoamide acyltransferase component of branched-chain alpha-keto acid dehydrogenase complex, mitochondrial OS=Mus musculus GN=Dbt PE=2 SV=2 - [ODB2_MOUSE]
Q9QXW9	Large neutral amino acids transporter small subunit 2 OS=Mus musculus GN=Slc7a8 PE=1 SV=1 - [LAT2_MOUSE]
Q922D4	Serine/threonine-protein phosphatase 6 regulatory subunit 3 OS=Mus musculus GN=Ppp6r3 PE=1 SV=1 - [PP6R3_MOUSE]
Q9D1C8	Vacuolar protein sorting-associated protein 28 homolog OS=Mus musculus GN=Vps28 PE=2 SV=1 - [VPS28_MOUSE]
P28658	Ataxin-10 OS=Mus musculus GN=Atxn10 PE=1 SV=2 - [ATX10_MOUSE]
Q3TTF2	UBX domain-containing protein 8 OS=Mus musculus GN=Ubxn8 PE=2 SV=1 - [Q3TTF2_MOUSE]
Q91W53	Golgin subfamily A member 7 OS=Mus musculus GN=Golga7 PE=2 SV=1 - [GOGA7_MOUSE]
Q8BU14	Translocation protein SEC62 OS=Mus musculus GN=Sec62 PE=1 SV=1 - [SEC62_MOUSE]
Q8BML9	Glutaminyl-tRNA synthetase OS=Mus musculus GN=Qars PE=2 SV=1 - [Q8BML9_MOUSE]
A0A0R4J220	Kinesin-like protein OS=Mus musculus GN=Kifc3 PE=1 SV=1 - [A0A0R4J220_MOUSE]
G3UYV7	40S ribosomal protein S28 (Fragment) OS=Mus musculus GN=Rps28 PE=4 SV=1 - [G3UYV7_MOUSE]
F8WGN6	Kinesin-like protein KIF21A OS=Mus musculus GN=Kif21a PE=3 SV=1 - [F8WGN6_MOUSE]
Q8C522	Endonuclease domain-containing 1 protein OS=Mus musculus GN=Endod1 PE=1 SV=2 - [ENDD1_MOUSE]
Q6ZPE2	Myotubularin-related protein 5 OS=Mus musculus GN=Sbf1 PE=1 SV=2 - [MTMR5_MOUSE]
E9QN87	Plectin OS=Mus musculus GN=Plec PE=4 SV=1 - [E9QN87_MOUSE]
Q91YS8	Calcium/calmodulin-dependent protein kinase type 1 OS=Mus musculus GN=Camk1 PE=1 SV=1 - [KCC1A_MOUSE]
B7ZCL9	55 kDa erythrocyte membrane protein (Fragment) OS=Mus musculus GN=Mpp1 PE=4 SV=1 - [B7ZCL9_MOUSE]
Q91WU5	Arsenite methyltransferase OS=Mus musculus GN=As3mt PE=2 SV=2 - [AS3MT_MOUSE]
A0A0R4J195	Regulation of nuclear pre-mRNA domain-containing protein 1B OS=Mus musculus GN=Rprd1b PE=1 SV=1 - [A0A0R4J195_MOUSE]
Q922D8	C-1-tetrahydrofolate synthase, cytoplasmic OS=Mus musculus GN=Mthfd1 PE=1 SV=4 - [C1TC_MOUSE]
Q8VCW8	Acyl-CoA synthetase family member 2, mitochondrial OS=Mus musculus GN=Acsf2 PE=2 SV=1 - [ACSF2_MOUSE]
Q6ZQ18	Protein EFR3 homolog B OS=Mus musculus GN=Efr3b PE=1 SV=2 - [EFR3B_MOUSE]
Q3UYC0	Protein phosphatase 1H OS=Mus musculus GN=Ppm1h PE=1 SV=1 - [PPM1H_MOUSE]
Q3ULQ2	MCG20568 OS=Mus musculus GN=Pin1rt1 PE=1 SV=1 - [Q3ULQ2_MOUSE]
Q9CQM5	Thioredoxin domain-containing protein 17 OS=Mus musculus GN=Txndc17 PE=1 SV=1 - [TXD17_MOUSE]
B9EJ54	MCG21756, isoform CRA_b OS=Mus musculus GN=Nup205 PE=2 SV=1 - [B9EJ54_MOUSE]
E9QPX1	Collagen alpha-1(XVIII) chain OS=Mus musculus GN=Col18a1 PE=4 SV=1 - [E9QPX1_MOUSE]
Q9JI75	Ribosyldihydronicotinamide dehydrogenase [quinone] OS=Mus musculus GN=Nqo2 PE=2 SV=3 - [NQO2_MOUSE]
P84086	Complexin-2 OS=Mus musculus GN=Cplx2 PE=1 SV=1 - [CPLX2_MOUSE]
Q8BFR4	N-acetylglucosamine-6-sulfatase OS=Mus musculus GN=Gns PE=2 SV=1 - [GNS_MOUSE]
D3YZ09	H/ACA ribonucleoprotein complex subunit 1 (Fragment) OS=Mus musculus GN=Gar1 PE=4 SV=1 - [D3YZ09_MOUSE]
Q91VT4	Carbonyl reductase family member 4 OS=Mus musculus GN=Cbr4 PE=2 SV=2 - [CBR4_MOUSE]
O70591	Prefoldin subunit 2 OS=Mus musculus GN=Pfdn2 PE=2 SV=2 - [PFD2_MOUSE]
Q8BK64	Activator of 90 kDa heat shock protein ATPase homolog 1 OS=Mus musculus GN=Ahsa1 PE=2 SV=2 - [AHSA1_MOUSE]
Q8BHD8	Protein-L-isoaspartate O-methyltransferase domain-containing protein 2 OS=Mus musculus GN=Pcmtd2 PE=2 SV=1 - [PCMD2_MOUSE]
Q8VE37	Regulator of chromosome condensation OS=Mus musculus GN=Rcc1 PE=1 SV=1 - [RCC1_MOUSE]
A0A0U1RPE4	Gamma-aminobutyric acid receptor subunit alpha-1 (Fragment) OS=Mus musculus GN=Gabra1 PE=4 SV=1 - [A0A0U1RPE4_MOUSE]
O88507	Ciliary neurotrophic factor receptor subunit alpha OS=Mus musculus GN=Cntfr PE=1 SV=2 - [CNTFR_MOUSE]
Q9CQS4	Solute carrier family 25 member 46 OS=Mus musculus GN=Slc25a46 PE=1 SV=1 - [S2546_MOUSE]
A0A0A6YX02	Ragulator complex protein LAMTOR1 OS=Mus musculus GN=Lamtor1 PE=1 SV=1 - [A0A0A6YX02_MOUSE]
E9QKH8	Catenin delta-2 OS=Mus musculus GN=Ctnnd2 PE=4 SV=1 - [E9QKH8_MOUSE]
Q6NZB0	DnaJ homolog subfamily C member 8 OS=Mus musculus GN=Dnajc8 PE=2 SV=2 - [DNJC8_MOUSE]
Q9QXZ7	Photoreceptor-specific nuclear receptor OS=Mus musculus GN=Nr2e3 PE=1 SV=1 - [NR2E3_MOUSE]
Q99LT0	Protein dpy-30 homolog OS=Mus musculus GN=Dpy30 PE=1 SV=1 - [DPY30_MOUSE]
F6V6T4	Transmembrane emp24 domain-containing protein 2 (Fragment) OS=Mus musculus GN=Tmed2 PE=3 SV=1 - [F6V6T4_MOUSE]
Q6P542	ATP-binding cassette sub-family F member 1 OS=Mus musculus GN=Abcf1 PE=1 SV=1 - [ABCF1_MOUSE]
Q6P9K9	Neurexin-3-alpha OS=Mus musculus GN=Nrxn3 PE=1 SV=2 - [NRX3A_MOUSE]
O70209	PDZ and LIM domain protein 3 OS=Mus musculus GN=Pdlim3 PE=1 SV=1 - [PDLI3_MOUSE]
B9EKJ3	Mon2 protein OS=Mus musculus GN=Mon2 PE=2 SV=1 - [B9EKJ3_MOUSE]
Q80V26	Inositol monophosphatase 3 OS=Mus musculus GN=Impad1 PE=1 SV=1 - [IMPA3_MOUSE]
O70589	Peripheral plasma membrane protein CASK OS=Mus musculus GN=Cask PE=1 SV=2 - [CSKP_MOUSE]
D3Z7I9	Oxysterol-binding protein (Fragment) OS=Mus musculus GN=Osbpl1a PE=3 SV=1 - [D3Z7I9_MOUSE]
P32233	Developmentally-regulated GTP-binding protein 1 OS=Mus musculus GN=Drg1 PE=1 SV=1 - [DRG1_MOUSE]
Q91XF0	Pyridoxine-5'-phosphate oxidase OS=Mus musculus GN=Pnpo PE=1 SV=1 - [PNPO_MOUSE]
A0A0A6YVZ8	Mitogen-activated protein kinase kinase kinase kinase 4 (Fragment) OS=Mus musculus GN=Map4k4 PE=1 SV=1 - [A0A0A6YVZ8_MOUSE]
O35218	Cleavage and polyadenylation specificity factor subunit 2 OS=Mus musculus GN=Cpsf2 PE=1 SV=1 - [CPSF2_MOUSE]
D3Z2D8	Transmembrane protein 63B (Fragment) OS=Mus musculus GN=Tmem63b PE=4 SV=1 - [D3Z2D8_MOUSE]
Q9D8B4	NADH dehydrogenase [ubiquinone] 1 alpha subcomplex subunit 11 OS=Mus musculus GN=Ndufa11 PE=2 SV=2 - [NDUAB_MOUSE]
E9Q855	Secretory carrier-associated membrane protein 3 OS=Mus musculus GN=Scamp3 PE=4 SV=1 - [E9Q855_MOUSE]
P49443	Protein phosphatase 1A OS=Mus musculus GN=Ppm1a PE=1 SV=1 - [PPM1A_MOUSE]
B1AU25	Apoptosis-inducing factor 1, mitochondrial OS=Mus musculus GN=Aifm1 PE=4 SV=1 - [B1AU25_MOUSE]
Q99J36	THUMP domain-containing protein 1 OS=Mus musculus GN=Thumpd1 PE=1 SV=1 - [THUM1_MOUSE]
P53996-3	Isoform 3 of Cellular nucleic acid-binding protein OS=Mus musculus GN=Cnbp - [CNBP_MOUSE]
P56812	Programmed cell death protein 5 OS=Mus musculus GN=Pdcd5 PE=1 SV=3 - [PDCD5_MOUSE]
Q3U5Q7	UMP-CMP kinase 2, mitochondrial OS=Mus musculus GN=Cmpk2 PE=2 SV=2 - [CMPK2_MOUSE]
Q64727	Vinculin OS=Mus musculus GN=Vcl PE=1 SV=4 - [VINC_MOUSE]
Q6ZQI3	Malectin OS=Mus musculus GN=Mlec PE=2 SV=2 - [MLEC_MOUSE]
D3Z0S6	U1 small nuclear ribonucleoprotein A (Fragment) OS=Mus musculus GN=Snrpa PE=4 SV=1 - [D3Z0S6_MOUSE]
P28660	Nck-associated protein 1 OS=Mus musculus GN=Nckap1 PE=1 SV=2 - [NCKP1_MOUSE]
A2AFQ9	Gem (Nuclear organelle) associated protein 5 OS=Mus musculus GN=Gemin5 PE=4 SV=1 - [A2AFQ9_MOUSE]
Q99J09	Methylosome protein 50 OS=Mus musculus GN=Wdr77 PE=1 SV=1 - [MEP50_MOUSE]
Q9JI90	E3 ubiquitin-protein ligase RNF14 OS=Mus musculus GN=Rnf14 PE=2 SV=2 - [RNF14_MOUSE]
P70362	Ubiquitin fusion degradation protein 1 homolog OS=Mus musculus GN=Ufd1l PE=1 SV=2 - [UFD1_MOUSE]
E9QAI5	Protein Cad OS=Mus musculus GN=Cad PE=3 SV=1 - [E9QAI5_MOUSE]
Q91ZJ5	UTP--glucose-1-phosphate uridylyltransferase OS=Mus musculus GN=Ugp2 PE=2 SV=3 - [UGPA_MOUSE]
A0A0R4J0K1	15 kDa selenoprotein OS=Mus musculus GN=Sep15 PE=1 SV=1 - [A0A0R4J0K1_MOUSE]
P56393	Cytochrome c oxidase subunit 7B, mitochondrial OS=Mus musculus GN=Cox7b PE=2 SV=1 - [COX7B_MOUSE]
S4R2G0	Diacylglycerol kinase OS=Mus musculus GN=Dgki PE=1 SV=1 - [S4R2G0_MOUSE]
Q8BTV2	Cleavage and polyadenylation specificity factor subunit 7 OS=Mus musculus GN=Cpsf7 PE=1 SV=2 - [CPSF7_MOUSE]
Q921L6	Cortactin, isoform CRA_a OS=Mus musculus GN=Cttn PE=2 SV=1 - [Q921L6_MOUSE]
A0A0A6YWX5	Voltage-dependent L-type calcium channel subunit beta-2 (Fragment) OS=Mus musculus GN=Cacnb2 PE=1 SV=1 - [A0A0A6YWX5_MOUSE]
Q91Z61	GTP-binding protein Di-Ras1 OS=Mus musculus GN=Diras1 PE=2 SV=1 - [DIRA1_MOUSE]
Q8BT60	Copine-3 OS=Mus musculus GN=Cpne3 PE=1 SV=2 - [CPNE3_MOUSE]
Q9CZP5	Mitochondrial chaperone BCS1 OS=Mus musculus GN=Bcs1l PE=1 SV=1 - [BCS1_MOUSE]
Q91ZA3	Propionyl-CoA carboxylase alpha chain, mitochondrial OS=Mus musculus GN=Pcca PE=2 SV=2 - [PCCA_MOUSE]
Q3UVL4	Vacuolar protein sorting-associated protein 51 homolog OS=Mus musculus GN=Vps51 PE=2 SV=2 - [VPS51_MOUSE]
Q8BMJ2	Leucine--tRNA ligase, cytoplasmic OS=Mus musculus GN=Lars PE=2 SV=2 - [SYLC_MOUSE]
Q9CR26	Vacuolar protein sorting-associated protein VTA1 homolog OS=Mus musculus GN=Vta1 PE=1 SV=1 - [VTA1_MOUSE]
Q61035	Histidine--tRNA ligase, cytoplasmic OS=Mus musculus GN=Hars PE=2 SV=2 - [SYHC_MOUSE]
Q99K46	Ubiquitin carboxyl-terminal hydrolase 11 OS=Mus musculus GN=Usp11 PE=2 SV=4 - [UBP11_MOUSE]
P56394	Cytochrome c oxidase copper chaperone OS=Mus musculus GN=Cox17 PE=2 SV=2 - [COX17_MOUSE]
P06837	Neuromodulin OS=Mus musculus GN=Gap43 PE=1 SV=1 - [NEUM_MOUSE]
Q8VBV8	Guanylyl cyclase-activating protein 2 OS=Mus musculus GN=Guca1b PE=2 SV=3 - [GUC1B_MOUSE]
Q9EPK2	Protein XRP2 OS=Mus musculus GN=Rp2 PE=1 SV=3 - [XRP2_MOUSE]
Q9CRB8	Mitochondrial fission process protein 1 OS=Mus musculus GN=Mtfp1 PE=1 SV=1 - [MTFP1_MOUSE]
Q8CI32	BAG family molecular chaperone regulator 5 OS=Mus musculus GN=Bag5 PE=1 SV=1 - [BAG5_MOUSE]
Q5SSM3	Rho GTPase-activating protein 44 OS=Mus musculus GN=Arhgap44 PE=2 SV=1 - [RHG44_MOUSE]
E9Q2C4	Type II inositol 3,4-bisphosphate 4-phosphatase (Fragment) OS=Mus musculus GN=Inpp4b PE=4 SV=1 - [E9Q2C4_MOUSE]
Q3UHB8	Coiled-coil domain-containing protein 177 OS=Mus musculus GN=Ccdc177 PE=1 SV=1 - [CC177_MOUSE]
Q9CPY7	Cytosol aminopeptidase OS=Mus musculus GN=Lap3 PE=1 SV=3 - [AMPL_MOUSE]
Q9Z277	Tyrosine-protein kinase BAZ1B OS=Mus musculus GN=Baz1b PE=1 SV=2 - [BAZ1B_MOUSE]
Q91W29	Cytochrome c oxidase subunit 4 isoform 2, mitochondrial OS=Mus musculus GN=Cox4i2 PE=2 SV=1 - [COX42_MOUSE]
Z4YL78	Cytoskeleton-associated protein 5 OS=Mus musculus GN=Ckap5 PE=1 SV=1 - [Z4YL78_MOUSE]
Q62084	Protein phosphatase 1 regulatory subunit 14B OS=Mus musculus GN=Ppp1r14b PE=1 SV=2 - [PP14B_MOUSE]
P70206	Plexin-A1 OS=Mus musculus GN=Plxna1 PE=1 SV=1 - [PLXA1_MOUSE]
Q61033	Lamina-associated polypeptide 2, isoforms alpha/zeta OS=Mus musculus GN=Tmpo PE=1 SV=4 - [LAP2A_MOUSE]
Q6PDL0	Cytoplasmic dynein 1 light intermediate chain 2 OS=Mus musculus GN=Dync1li2 PE=1 SV=2 - [DC1L2_MOUSE]
Q8BMJ3	Eukaryotic translation initiation factor 1A, X-chromosomal OS=Mus musculus GN=Eif1ax PE=2 SV=3 - [IF1AX_MOUSE]
P35290	Ras-related protein Rab-24 OS=Mus musculus GN=Rab24 PE=1 SV=2 - [RAB24_MOUSE]
P62071	Ras-related protein R-Ras2 OS=Mus musculus GN=Rras2 PE=1 SV=1 - [RRAS2_MOUSE]
Q8VEE0	Ribulose-phosphate 3-epimerase OS=Mus musculus GN=Rpe PE=2 SV=1 - [RPE_MOUSE]
Q921M7	Protein FAM49B OS=Mus musculus GN=Fam49b PE=2 SV=1 - [FA49B_MOUSE]
Q99MX0	Transketolase-like protein 1 OS=Mus musculus GN=Tktl1 PE=2 SV=2 - [TKTL1_MOUSE]
P63073	Eukaryotic translation initiation factor 4E OS=Mus musculus GN=Eif4e PE=1 SV=1 - [IF4E_MOUSE]
D3Z359	Serine/threonine-protein kinase 25 (Fragment) OS=Mus musculus GN=Stk25 PE=4 SV=1 - [D3Z359_MOUSE]
A0A0R4J1R7	Pterin-4-alpha-carbinolamine dehydratase 2 OS=Mus musculus GN=Pcbd2 PE=1 SV=1 - [A0A0R4J1R7_MOUSE]
A0A0H2UH27	Fragile X mental retardation syndrome-related protein 1 OS=Mus musculus GN=Fxr1 PE=1 SV=1 - [A0A0H2UH27_MOUSE]
Z4YJU8	Golgin subfamily A member 2 (Fragment) OS=Mus musculus GN=Golga2 PE=1 SV=2 - [Z4YJU8_MOUSE]
E9Q421	GPI-anchor transamidase OS=Mus musculus GN=Pigk PE=4 SV=1 - [E9Q421_MOUSE]
Q91VR8	Protein BRICK1 OS=Mus musculus GN=Brk1 PE=2 SV=1 - [BRK1_MOUSE]
O70572	Sphingomyelin phosphodiesterase 2 OS=Mus musculus GN=Smpd2 PE=1 SV=1 - [NSMA_MOUSE]
Q8BYI9	Tenascin-R OS=Mus musculus GN=Tnr PE=1 SV=2 - [TENR_MOUSE]
Q8BGS1	Band 4.1-like protein 5 OS=Mus musculus GN=Epb41l5 PE=1 SV=1 - [E41L5_MOUSE]
P97792	Coxsackievirus and adenovirus receptor homolog OS=Mus musculus GN=Cxadr PE=1 SV=1 - [CXAR_MOUSE]
A0A0G2JG95	Serine/threonine-protein phosphatase PGAM5, mitochondrial (Fragment) OS=Mus musculus GN=Pgam5 PE=1 SV=1 - [A0A0G2JG95_MOUSE]
Q61036	Serine/threonine-protein kinase PAK 3 OS=Mus musculus GN=Pak3 PE=1 SV=2 - [PAK3_MOUSE]
F8WGG3	UPF0160 protein MYG1, mitochondrial (Fragment) OS=Mus musculus GN=Myg1 PE=4 SV=1 - [F8WGG3_MOUSE]
Q9CQS8	Protein transport protein Sec61 subunit beta OS=Mus musculus GN=Sec61b PE=1 SV=3 - [SC61B_MOUSE]
Q60649	Caseinolytic peptidase B protein homolog OS=Mus musculus GN=Clpb PE=1 SV=1 - [CLPB_MOUSE]
Q9CRC9	Glucosamine-6-phosphate isomerase 2 OS=Mus musculus GN=Gnpda2 PE=2 SV=1 - [GNPI2_MOUSE]
A0A0G2JDI9	ATP-binding cassette sub-family D member 3 OS=Mus musculus GN=Abcd3 PE=1 SV=1 - [A0A0G2JDI9_MOUSE]
Q02013	Aquaporin-1 OS=Mus musculus GN=Aqp1 PE=1 SV=3 - [AQP1_MOUSE]
A0A087WPA0	Protein Lbhd1 OS=Mus musculus GN=Lbhd1 PE=4 SV=1 - [A0A087WPA0_MOUSE]
B2RXS4	Plexin-B2 OS=Mus musculus GN=Plxnb2 PE=1 SV=1 - [PLXB2_MOUSE]
E9Q0B1	Nuclear protein MDM1 OS=Mus musculus GN=Mdm1 PE=4 SV=1 - [E9Q0B1_MOUSE]
A0A087WSP0	Dystonin OS=Mus musculus GN=Dst PE=1 SV=1 - [A0A087WSP0_MOUSE]
O35685	Nuclear migration protein nudC OS=Mus musculus GN=Nudc PE=1 SV=1 - [NUDC_MOUSE]
Q8C052	Microtubule-associated protein 1S OS=Mus musculus GN=Map1s PE=1 SV=2 - [MAP1S_MOUSE]
A0A0R4J0I9	Low density lipoprotein receptor-related protein 1 OS=Mus musculus GN=Lrp1 PE=1 SV=1 - [A0A0R4J0I9_MOUSE]
Q91YR7	Pre-mRNA-processing factor 6 OS=Mus musculus GN=Prpf6 PE=2 SV=1 - [PRP6_MOUSE]
Q8CHT0	Delta-1-pyrroline-5-carboxylate dehydrogenase, mitochondrial OS=Mus musculus GN=Aldh4a1 PE=1 SV=3 - [AL4A1_MOUSE]
Q99P88	Nuclear pore complex protein Nup155 OS=Mus musculus GN=Nup155 PE=2 SV=1 - [NU155_MOUSE]
B2RXC1	Trafficking protein particle complex subunit 11 OS=Mus musculus GN=Trappc11 PE=2 SV=1 - [TPC11_MOUSE]
P36993	Protein phosphatase 1B OS=Mus musculus GN=Ppm1b PE=2 SV=1 - [PPM1B_MOUSE]
O08583	THO complex subunit 4 OS=Mus musculus GN=Alyref PE=1 SV=3 - [THOC4_MOUSE]
Q8C6I2	Succinate dehydrogenase assembly factor 2, mitochondrial OS=Mus musculus GN=Sdhaf2 PE=2 SV=1 - [SDHF2_MOUSE]
Q80U72	Protein scribble homolog OS=Mus musculus GN=Scrib PE=1 SV=2 - [SCRIB_MOUSE]
Q8VDQ8	NAD-dependent protein deacetylase sirtuin-2 OS=Mus musculus GN=Sirt2 PE=1 SV=2 - [SIR2_MOUSE]
F6SFF5	Ubiquinone biosynthesis protein COQ9, mitochondrial (Fragment) OS=Mus musculus GN=Coq9 PE=4 SV=1 - [F6SFF5_MOUSE]
Q3TJZ6	Protein FAM98A OS=Mus musculus GN=Fam98a PE=2 SV=1 - [FA98A_MOUSE]
A0A0R4J159	Methyl-CpG-binding domain protein 1 OS=Mus musculus GN=Mbd1 PE=1 SV=1 - [A0A0R4J159_MOUSE]
A2A9I0	Golgi SNAP receptor complex member 2 OS=Mus musculus GN=Gosr2 PE=4 SV=1 - [A2A9I0_MOUSE]
A0A0R4J1C2	Calpain small subunit 1 OS=Mus musculus GN=Capns1 PE=1 SV=1 - [A0A0R4J1C2_MOUSE]
P59325	Eukaryotic translation initiation factor 5 OS=Mus musculus GN=Eif5 PE=1 SV=1 - [IF5_MOUSE]
Q9D6K5	Synaptojanin-2-binding protein OS=Mus musculus GN=Synj2bp PE=1 SV=1 - [SYJ2B_MOUSE]
Q6P9R2	Serine/threonine-protein kinase OSR1 OS=Mus musculus GN=Oxsr1 PE=1 SV=1 - [OXSR1_MOUSE]
Q9DC50	Peroxisomal carnitine O-octanoyltransferase OS=Mus musculus GN=Crot PE=1 SV=1 - [OCTC_MOUSE]
Q8BW96	Calcium/calmodulin-dependent protein kinase type 1D OS=Mus musculus GN=Camk1d PE=1 SV=2 - [KCC1D_MOUSE]
Q6A099	MKIAA0248 protein (Fragment) OS=Mus musculus GN=Gbf1 PE=2 SV=1 - [Q6A099_MOUSE]
B2KGR2	LanC (Bacterial lantibiotic synthetase component C)-like 1 (Fragment) OS=Mus musculus GN=Lancl1 PE=4 SV=1 - [B2KGR2_MOUSE]
E9PUR1	Opticin OS=Mus musculus GN=Optc PE=4 SV=1 - [E9PUR1_MOUSE]
Q9JKY7	Cytochrome P450 CYP2D22 OS=Mus musculus GN=Cyp2d22 PE=2 SV=1 - [Q9JKY7_MOUSE]
Q9QWH1	Polyhomeotic-like protein 2 OS=Mus musculus GN=Phc2 PE=1 SV=1 - [PHC2_MOUSE]
Q3TLS3	GDP-D-glucose phosphorylase 1 OS=Mus musculus GN=Gdpgp1 PE=2 SV=2 - [GDPP1_MOUSE]
Q80W54	CAAX prenyl protease 1 homolog OS=Mus musculus GN=Zmpste24 PE=1 SV=2 - [FACE1_MOUSE]
Q8BTV1	Tumor suppressor candidate 3 OS=Mus musculus GN=Tusc3 PE=2 SV=1 - [TUSC3_MOUSE]
A0A0J9YUS5	Eukaryotic translation initiation factor 4 gamma 1 OS=Mus musculus GN=Eif4g1 PE=1 SV=1 - [A0A0J9YUS5_MOUSE]
F2Z488	Glutamate receptor 3 OS=Mus musculus GN=Gria3 PE=4 SV=1 - [F2Z488_MOUSE]
O88746	Target of Myb protein 1 OS=Mus musculus GN=Tom1 PE=1 SV=1 - [TOM1_MOUSE]
Q8BH55	Threonine synthase-like 1 OS=Mus musculus GN=Thnsl1 PE=2 SV=1 - [THNS1_MOUSE]
P56375	Acylphosphatase-2 OS=Mus musculus GN=Acyp2 PE=2 SV=2 - [ACYP2_MOUSE]
Q91YX5	Acyl-CoA:lysophosphatidylglycerol acyltransferase 1 OS=Mus musculus GN=Lpgat1 PE=2 SV=1 - [LGAT1_MOUSE]
A0A0G2JFB2	Tudor and KH domain-containing protein OS=Mus musculus GN=Tdrkh PE=1 SV=1 - [A0A0G2JFB2_MOUSE]
O88986	2-amino-3-ketobutyrate coenzyme A ligase, mitochondrial OS=Mus musculus GN=Gcat PE=1 SV=2 - [KBL_MOUSE]
F6QKA8	Sorting nexin-27 (Fragment) OS=Mus musculus GN=Snx27 PE=4 SV=1 - [F6QKA8_MOUSE]
Q60900	ELAV-like protein 3 OS=Mus musculus GN=Elavl3 PE=1 SV=1 - [ELAV3_MOUSE]
Q5SUF2	Luc7-like protein 3 OS=Mus musculus GN=Luc7l3 PE=1 SV=1 - [LC7L3_MOUSE]
Q9Z0R4	Intersectin-1 OS=Mus musculus GN=Itsn1 PE=1 SV=2 - [ITSN1_MOUSE]
Q9JL56	Glycerophosphodiester phosphodiesterase 1 OS=Mus musculus GN=Gde1 PE=2 SV=1 - [GDE1_MOUSE]
O35405	Phospholipase D3 OS=Mus musculus GN=Pld3 PE=2 SV=1 - [PLD3_MOUSE]
Q64152	Transcription factor BTF3 OS=Mus musculus GN=Btf3 PE=2 SV=3 - [BTF3_MOUSE]
A0A0U1RNU5	Protein E130218I03Rik OS=Mus musculus GN=E130218I03Rik PE=4 SV=1 - [A0A0U1RNU5_MOUSE]
B8JJ67	Novel protein (2310061I04Rik) (Fragment) OS=Mus musculus GN=2310061I04Rik PE=4 SV=1 - [B8JJ67_MOUSE]
A2ARP1	Inositol hexakisphosphate and diphosphoinositol-pentakisphosphate kinase 1 OS=Mus musculus GN=Ppip5k1 PE=2 SV=1 - [VIP1_MOUSE]
Q9WV85	Nucleoside diphosphate kinase 3 OS=Mus musculus GN=Nme3 PE=2 SV=3 - [NDK3_MOUSE]
Q9EQ06	Estradiol 17-beta-dehydrogenase 11 OS=Mus musculus GN=Hsd17b11 PE=2 SV=1 - [DHB11_MOUSE]
P16330	2',3'-cyclic-nucleotide 3'-phosphodiesterase OS=Mus musculus GN=Cnp PE=1 SV=3 - [CN37_MOUSE]
E9QK20	Voltage-dependent R-type calcium channel subunit alpha-1E OS=Mus musculus GN=Cacna1e PE=3 SV=2 - [E9QK20_MOUSE]
Q9EQK5	Major vault protein OS=Mus musculus GN=Mvp PE=1 SV=4 - [MVP_MOUSE]
S4R1K5	Rho guanine nucleotide exchange factor 9 OS=Mus musculus GN=Arhgef9 PE=1 SV=1 - [S4R1K5_MOUSE]
Q61102	ATP-binding cassette sub-family B member 7, mitochondrial OS=Mus musculus GN=Abcb7 PE=1 SV=3 - [ABCB7_MOUSE]
Q9QZM0	Ubiquilin-2 OS=Mus musculus GN=Ubqln2 PE=1 SV=2 - [UBQL2_MOUSE]
Q925H0	Acid-sensing ion channel 2 OS=Mus musculus GN=Asic2 PE=1 SV=1 - [ASIC2_MOUSE]
M0QWS4	Ubiquitin-fold modifier conjugating enzyme 1, isoform CRA_c OS=Mus musculus GN=Ufc1 PE=1 SV=1 - [M0QWS4_MOUSE]
Q8R4N0	Citrate lyase subunit beta-like protein, mitochondrial OS=Mus musculus GN=Clybl PE=2 SV=2 - [CLYBL_MOUSE]
Q8VDC1	FYVE and coiled-coil domain-containing protein 1 OS=Mus musculus GN=Fyco1 PE=1 SV=1 - [FYCO1_MOUSE]
Q6R891	Neurabin-2 OS=Mus musculus GN=Ppp1r9b PE=1 SV=1 - [NEB2_MOUSE]
A2AVJ7	Ribosome binding protein 1 OS=Mus musculus GN=Rrbp1 PE=4 SV=1 - [A2AVJ7_MOUSE]
Q6P5D8	Structural maintenance of chromosomes flexible hinge domain-containing protein 1 OS=Mus musculus GN=Smchd1 PE=2 SV=2 - [SMHD1_MOUSE]
Q8HW98	IgLON family member 5 OS=Mus musculus GN=Iglon5 PE=2 SV=2 - [IGLO5_MOUSE]
Q8BY89	Choline transporter-like protein 2 OS=Mus musculus GN=Slc44a2 PE=1 SV=2 - [CTL2_MOUSE]
A0A0N4SW78	Nucleolysin TIA-1 (Fragment) OS=Mus musculus GN=Tia1 PE=1 SV=1 - [A0A0N4SW78_MOUSE]
Q3UUQ7	GPI inositol-deacylase OS=Mus musculus GN=Pgap1 PE=1 SV=3 - [PGAP1_MOUSE]
Q99K94	Signal transducer and activator of transcription OS=Mus musculus GN=Stat1 PE=1 SV=1 - [Q99K94_MOUSE]
B1AZI6	THO complex subunit 2 OS=Mus musculus GN=Thoc2 PE=3 SV=1 - [THOC2_MOUSE]
Q91UZ1	Phospholipase C beta 4 OS=Mus musculus GN=Plcb4 PE=2 SV=1 - [Q91UZ1_MOUSE]
O35343	Importin subunit alpha-4 OS=Mus musculus GN=Kpna4 PE=2 SV=1 - [IMA4_MOUSE]
Q9Z2Z6	Mitochondrial carnitine/acylcarnitine carrier protein OS=Mus musculus GN=Slc25a20 PE=1 SV=1 - [MCAT_MOUSE]
Q80T41	Gamma-aminobutyric acid type B receptor subunit 2 OS=Mus musculus GN=Gabbr2 PE=2 SV=2 - [GABR2_MOUSE]
A2A6Q3	CDC42 effector protein (Rho GTPase binding) 4 (Fragment) OS=Mus musculus GN=Cdc42ep4 PE=4 SV=1 - [A2A6Q3_MOUSE]
S4R225	WD repeat-containing protein 13 OS=Mus musculus GN=Wdr13 PE=1 SV=1 - [S4R225_MOUSE]
P83870	PHD finger-like domain-containing protein 5A OS=Mus musculus GN=Phf5a PE=1 SV=1 - [PHF5A_MOUSE]
Q9D365	Signal peptidase complex subunit 3 OS=Mus musculus GN=Spcs3 PE=2 SV=1 - [SPCS3_MOUSE]
P11531	Dystrophin OS=Mus musculus GN=Dmd PE=1 SV=3 - [DMD_MOUSE]
Q8R317	Ubiquilin-1 OS=Mus musculus GN=Ubqln1 PE=1 SV=1 - [UBQL1_MOUSE]
H3BJ77	FUN14 domain containing 1, isoform CRA_b OS=Mus musculus GN=Fundc1 PE=4 SV=1 - [H3BJ77_MOUSE]
Q8R0F6	Integrin-linked kinase-associated serine/threonine phosphatase 2C OS=Mus musculus GN=Ilkap PE=2 SV=1 - [ILKAP_MOUSE]
P62862	40S ribosomal protein S30 OS=Mus musculus GN=Fau PE=3 SV=1 - [RS30_MOUSE]
A0A0R4J0B5	Protein BC017158 OS=Mus musculus GN=BC017158 PE=1 SV=1 - [A0A0R4J0B5_MOUSE]
P02802	Metallothionein-1 OS=Mus musculus GN=Mt1 PE=1 SV=1 - [MT1_MOUSE]
Q9D4H8	Cullin-2 OS=Mus musculus GN=Cul2 PE=1 SV=2 - [CUL2_MOUSE]
Q99KR7	Peptidyl-prolyl cis-trans isomerase F, mitochondrial OS=Mus musculus GN=Ppif PE=2 SV=1 - [PPIF_MOUSE]
E0CX20	Protein BUD31 homolog OS=Mus musculus GN=Bud31 PE=4 SV=1 - [E0CX20_MOUSE]
Q9JJZ5	Epidermal growth factor-like protein 6 OS=Mus musculus GN=Egfl6 PE=1 SV=1 - [EGFL6_MOUSE]
Q3TYR7	Endophilin B1 testis variant OS=Mus musculus GN=Sh3glb1 PE=1 SV=1 - [Q3TYR7_MOUSE]
A2A4J1	Proteaseome (Prosome, macropain) 28 subunit, 3 (Fragment) OS=Mus musculus GN=Psme3 PE=4 SV=1 - [A2A4J1_MOUSE]
P0C0A3	Charged multivesicular body protein 6 OS=Mus musculus GN=Chmp6 PE=2 SV=2 - [CHMP6_MOUSE]
A0A0U1RPU8	Protein tweety homolog 1 OS=Mus musculus GN=Ttyh1 PE=4 SV=1 - [A0A0U1RPU8_MOUSE]
Q8CFV9	Riboflavin kinase OS=Mus musculus GN=Rfk PE=2 SV=2 - [RIFK_MOUSE]
Q8BG18	N-terminal EF-hand calcium-binding protein 1 OS=Mus musculus GN=Necab1 PE=1 SV=1 - [NECA1_MOUSE]
P52479	Ubiquitin carboxyl-terminal hydrolase 10 OS=Mus musculus GN=Usp10 PE=1 SV=3 - [UBP10_MOUSE]
E9QNH6	Unconventional myosin-Ib OS=Mus musculus GN=Myo1b PE=4 SV=1 - [E9QNH6_MOUSE]
A0A0R4J1H0	E3 ubiquitin-protein ligase MARCH5 OS=Mus musculus GN=March5 PE=1 SV=1 - [A0A0R4J1H0_MOUSE]
D3YZX8	Signal recognition particle 9 kDa protein OS=Mus musculus GN=Srp9 PE=4 SV=1 - [D3YZX8_MOUSE]
Q8BH58	TIP41-like protein OS=Mus musculus GN=Tiprl PE=2 SV=1 - [TIPRL_MOUSE]
A0A0A6YX71	Serine/threonine-protein kinase DCLK2 OS=Mus musculus GN=Dclk2 PE=1 SV=1 - [A0A0A6YX71_MOUSE]
Q5SSP3	Neutral amino acid transporter A OS=Mus musculus GN=Slc1a4 PE=2 SV=1 - [Q5SSP3_MOUSE]
Q60769	Tumor necrosis factor alpha-induced protein 3 OS=Mus musculus GN=Tnfaip3 PE=1 SV=2 - [TNAP3_MOUSE]
Q9Z0W3	Nuclear pore complex protein Nup160 OS=Mus musculus GN=Nup160 PE=1 SV=2 - [NU160_MOUSE]
O88455	7-dehydrocholesterol reductase OS=Mus musculus GN=Dhcr7 PE=2 SV=1 - [DHCR7_MOUSE]
Q8R3P6	von Willebrand factor A domain-containing protein 9 OS=Mus musculus GN=Vwa9 PE=2 SV=1 - [VWA9_MOUSE]
Q9WVL0	Maleylacetoacetate isomerase OS=Mus musculus GN=Gstz1 PE=1 SV=1 - [MAAI_MOUSE]
E9PVA8	Protein Gcn1l1 OS=Mus musculus GN=Gcn1l1 PE=4 SV=1 - [E9PVA8_MOUSE]
E9Q4P1	Protein Wdfy1 OS=Mus musculus GN=Wdfy1 PE=4 SV=1 - [E9Q4P1_MOUSE]
Q80U56	Late secretory pathway protein AVL9 homolog OS=Mus musculus GN=Avl9 PE=2 SV=2 - [AVL9_MOUSE]
E0CZ67	Protein FAM126B (Fragment) OS=Mus musculus GN=Fam126b PE=4 SV=1 - [E0CZ67_MOUSE]
Q9WTI7	Unconventional myosin-Ic OS=Mus musculus GN=Myo1c PE=1 SV=2 - [MYO1C_MOUSE]
Q3U3Q1	Serine/threonine-protein kinase ULK3 OS=Mus musculus GN=Ulk3 PE=2 SV=1 - [ULK3_MOUSE]
Q8BFP9	[Pyruvate dehydrogenase [lipoamide]] kinase isozyme 1, mitochondrial OS=Mus musculus GN=Pdk1 PE=2 SV=2 - [PDK1_MOUSE]
Q8JZR6	Electroneutral sodium bicarbonate exchanger 1 OS=Mus musculus GN=Slc4a8 PE=2 SV=1 - [S4A8_MOUSE]
Q8BY87	Ubiquitin carboxyl-terminal hydrolase 47 OS=Mus musculus GN=Usp47 PE=1 SV=2 - [UBP47_MOUSE]
Q61239	Protein farnesyltransferase/geranylgeranyltransferase type-1 subunit alpha OS=Mus musculus GN=Fnta PE=1 SV=1 - [FNTA_MOUSE]
E9PZG9	Small nuclear ribonucleoprotein E (Fragment) OS=Mus musculus GN=Snrpe PE=4 SV=1 - [E9PZG9_MOUSE]
Q8BI84	Melanoma inhibitory activity protein 3 OS=Mus musculus GN=Mia3 PE=1 SV=2 - [MIA3_MOUSE]
Q8R2Y8	Peptidyl-tRNA hydrolase 2, mitochondrial OS=Mus musculus GN=Ptrh2 PE=2 SV=1 - [PTH2_MOUSE]
Q5F258	ARF GTPase-activating protein GIT1 OS=Mus musculus GN=Git1 PE=2 SV=1 - [Q5F258_MOUSE]
A0A0H2UH17	Ubiquitin associated protein 2-like, isoform CRA_b OS=Mus musculus GN=Ubap2l PE=1 SV=1 - [A0A0H2UH17_MOUSE]
P56388	Cocaine- and amphetamine-regulated transcript protein OS=Mus musculus GN=Cartpt PE=2 SV=2 - [CART_MOUSE]
A0A0U1RP60	CDP-diacylglycerol--inositol 3-phosphatidyltransferase (Fragment) OS=Mus musculus GN=Cdipt PE=4 SV=1 - [A0A0U1RP60_MOUSE]
Q9ERU9	E3 SUMO-protein ligase RanBP2 OS=Mus musculus GN=Ranbp2 PE=1 SV=2 - [RBP2_MOUSE]
F7D1P5	Ankyrin-1 (Fragment) OS=Mus musculus GN=Ank1 PE=4 SV=1 - [F7D1P5_MOUSE]
A0A0R4J0W6	Leucine rich repeat containing 40, isoform CRA_a OS=Mus musculus GN=Lrrc40 PE=1 SV=1 - [A0A0R4J0W6_MOUSE]
F8VPU6	Ubiquitin carboxyl-terminal hydrolase OS=Mus musculus GN=Usp9y PE=3 SV=1 - [F8VPU6_MOUSE]
Q8VCE1	DnaJ homolog subfamily C member 28 OS=Mus musculus GN=Dnajc28 PE=2 SV=2 - [DJC28_MOUSE]
Q8R3W2	MCG6979, isoform CRA_a OS=Mus musculus GN=0610009B22Rik PE=2 SV=1 - [Q8R3W2_MOUSE]
Q8VCE6	5'(3')-deoxyribonucleotidase, mitochondrial OS=Mus musculus GN=Nt5m PE=2 SV=1 - [NT5M_MOUSE]
A2AIH8	Pirin (Fragment) OS=Mus musculus GN=Pir PE=3 SV=1 - [A2AIH8_MOUSE]
Q91ZM2	SH2B adapter protein 1 OS=Mus musculus GN=Sh2b1 PE=1 SV=2 - [SH2B1_MOUSE]
Q8BH66	Atlastin-1 OS=Mus musculus GN=Atl1 PE=1 SV=1 - [ATLA1_MOUSE]
E9QAA5	Sphingomyelin phosphodiesterase 4 (Fragment) OS=Mus musculus GN=Smpd4 PE=4 SV=1 - [E9QAA5_MOUSE]
Q9DAU1	Protein canopy homolog 3 OS=Mus musculus GN=Cnpy3 PE=1 SV=1 - [CNPY3_MOUSE]
Q3TPE9	Ankyrin repeat and MYND domain-containing protein 2 OS=Mus musculus GN=Ankmy2 PE=1 SV=1 - [ANKY2_MOUSE]
Q91V76	Ester hydrolase C11orf54 homolog OS=Mus musculus PE=2 SV=1 - [CK054_MOUSE]
F7BE84	Protein Ankrd50 (Fragment) OS=Mus musculus GN=Ankrd50 PE=4 SV=1 - [F7BE84_MOUSE]
P97494	Glutamate--cysteine ligase catalytic subunit OS=Mus musculus GN=Gclc PE=2 SV=4 - [GSH1_MOUSE]
Q99JP7	Gamma-glutamyltransferase 7 OS=Mus musculus GN=Ggt7 PE=1 SV=2 - [GGT7_MOUSE]
Q8BMS7	Calcium-transporting ATPase type 2C member 1 OS=Mus musculus GN=Atp2c1 PE=2 SV=1 - [Q8BMS7_MOUSE]
Q8CGF6	WD repeat-containing protein 47 OS=Mus musculus GN=Wdr47 PE=1 SV=2 - [WDR47_MOUSE]
Q9CQV1	Mitochondrial import inner membrane translocase subunit TIM16 OS=Mus musculus GN=Pam16 PE=2 SV=1 - [TIM16_MOUSE]
A2AEW6	GRIP1 associated protein 1 (Fragment) OS=Mus musculus GN=Gripap1 PE=4 SV=1 - [A2AEW6_MOUSE]
Q80ZW2	UPF0670 protein THEM6 homolog OS=Mus musculus GN=Them6 PE=2 SV=1 - [THEM6_MOUSE]
Q80TI0	GRAM domain-containing protein 1B OS=Mus musculus GN=Gramd1b PE=1 SV=2 - [GRM1B_MOUSE]
Q9DB27	Malignant T-cell-amplified sequence 1 OS=Mus musculus GN=Mcts1 PE=2 SV=1 - [MCTS1_MOUSE]
F7CVJ5	Protein Ahnak2 (Fragment) OS=Mus musculus GN=Ahnak2 PE=4 SV=1 - [F7CVJ5_MOUSE]
Q80TL1	Adenylate cyclase type 2 OS=Mus musculus GN=Adcy2 PE=2 SV=2 - [ADCY2_MOUSE]
Q9D0B6	UPF0368 protein Cxorf26 homolog OS=Mus musculus PE=2 SV=1 - [CX026_MOUSE]
Q64337	Sequestosome-1 OS=Mus musculus GN=Sqstm1 PE=1 SV=1 - [SQSTM_MOUSE]
P62965	Cellular retinoic acid-binding protein 1 OS=Mus musculus GN=Crabp1 PE=1 SV=2 - [RABP1_MOUSE]
Q9DC61	Mitochondrial-processing peptidase subunit alpha OS=Mus musculus GN=Pmpca PE=1 SV=1 - [MPPA_MOUSE]
A2ALS7	Protein Rap1gap (Fragment) OS=Mus musculus GN=Rap1gap PE=4 SV=1 - [A2ALS7_MOUSE]
D3Z4C9	Uncharacterized protein OS=Mus musculus GN=Mnf1 PE=4 SV=1 - [D3Z4C9_MOUSE]
Q8BMF3	NADP-dependent malic enzyme, mitochondrial OS=Mus musculus GN=Me3 PE=1 SV=2 - [MAON_MOUSE]
P62960	Nuclease-sensitive element-binding protein 1 OS=Mus musculus GN=Ybx1 PE=1 SV=3 - [YBOX1_MOUSE]
A0A087WPM2	MCG5343 OS=Mus musculus GN=Ppfia4 PE=1 SV=1 - [A0A087WPM2_MOUSE]
Q5SS83	Flotillin 2 OS=Mus musculus GN=Flot2 PE=2 SV=1 - [Q5SS83_MOUSE]
F6U8X4	Serine/threonine-protein kinase SIK3 (Fragment) OS=Mus musculus GN=Sik3 PE=4 SV=1 - [F6U8X4_MOUSE]
Q99K01	Pyridoxal-dependent decarboxylase domain-containing protein 1 OS=Mus musculus GN=Pdxdc1 PE=1 SV=2 - [PDXD1_MOUSE]
P46467	Vacuolar protein sorting-associated protein 4B OS=Mus musculus GN=Vps4b PE=1 SV=2 - [VPS4B_MOUSE]
P59764	Dedicator of cytokinesis protein 4 OS=Mus musculus GN=Dock4 PE=1 SV=1 - [DOCK4_MOUSE]
P62313	U6 snRNA-associated Sm-like protein LSm6 OS=Mus musculus GN=Lsm6 PE=2 SV=1 - [LSM6_MOUSE]
F7CBP1	Eukaryotic translation initiation factor 4 gamma 2 OS=Mus musculus GN=Eif4g2 PE=4 SV=1 - [F7CBP1_MOUSE]
E9Q484	5-oxoprolinase (Fragment) OS=Mus musculus GN=Oplah PE=4 SV=1 - [E9Q484_MOUSE]
Q59J78	Mimitin, mitochondrial OS=Mus musculus GN=Ndufaf2 PE=2 SV=1 - [MIMIT_MOUSE]
Q9EQG7	Ectonucleotide pyrophosphatase/phosphodiesterase family member 5 OS=Mus musculus GN=Enpp5 PE=2 SV=3 - [ENPP5_MOUSE]
Q9CQW1	Synaptobrevin homolog YKT6 OS=Mus musculus GN=Ykt6 PE=2 SV=1 - [YKT6_MOUSE]
Q9D1I5	Methylmalonyl-CoA epimerase, mitochondrial OS=Mus musculus GN=Mcee PE=2 SV=1 - [MCEE_MOUSE]
Q9JLR9	HIG1 domain family member 1A, mitochondrial OS=Mus musculus GN=Higd1a PE=2 SV=1 - [HIG1A_MOUSE]
Q9D832	DnaJ homolog subfamily B member 4 OS=Mus musculus GN=Dnajb4 PE=2 SV=1 - [DNJB4_MOUSE]
H3BJ75	Dynactin subunit 5 OS=Mus musculus GN=Dctn5 PE=4 SV=1 - [H3BJ75_MOUSE]
Q9JLN9	Serine/threonine-protein kinase mTOR OS=Mus musculus GN=Mtor PE=1 SV=2 - [MTOR_MOUSE]
G5E8H1	Glutamate receptor 2 OS=Mus musculus GN=Gria2 PE=4 SV=1 - [G5E8H1_MOUSE]
E9Q166	Protein Atad2b OS=Mus musculus GN=Atad2b PE=3 SV=1 - [E9Q166_MOUSE]
Q8BH16	F-box/LRR-repeat protein 2 OS=Mus musculus GN=Fbxl2 PE=1 SV=1 - [FBXL2_MOUSE]
Q01065	Calcium/calmodulin-dependent 3',5'-cyclic nucleotide phosphodiesterase 1B OS=Mus musculus GN=Pde1b PE=1 SV=2 - [PDE1B_MOUSE]
F8SLP9	PEX5-related protein OS=Mus musculus GN=Pex5l PE=2 SV=1 - [F8SLP9_MOUSE]
Q99J39	Malonyl-CoA decarboxylase, mitochondrial OS=Mus musculus GN=Mlycd PE=2 SV=1 - [DCMC_MOUSE]
A0A087WPX1	Aminoacylase-1 (Fragment) OS=Mus musculus GN=Acy1 PE=1 SV=1 - [A0A087WPX1_MOUSE]
Q8VE95	UPF0598 protein C8orf82 homolog OS=Mus musculus PE=2 SV=1 - [CH082_MOUSE]
Q9D1X0	Nucleolar protein 3 OS=Mus musculus GN=Nol3 PE=1 SV=1 - [NOL3_MOUSE]
Q9D1L9	Ragulator complex protein LAMTOR5 OS=Mus musculus GN=Lamtor5 PE=2 SV=1 - [LTOR5_MOUSE]
Q9CX00	IST1 homolog OS=Mus musculus GN=Ist1 PE=2 SV=1 - [IST1_MOUSE]
P61963	DDB1- and CUL4-associated factor 7 OS=Mus musculus GN=Dcaf7 PE=2 SV=1 - [DCAF7_MOUSE]
Q99PL6	UBX domain-containing protein 6 OS=Mus musculus GN=Ubxn6 PE=1 SV=1 - [UBXN6_MOUSE]
Q9CT10	Ran-binding protein 3 OS=Mus musculus GN=Ranbp3 PE=1 SV=2 - [RANB3_MOUSE]
Q61133	Glutathione S-transferase theta-2 OS=Mus musculus GN=Gstt2 PE=2 SV=4 - [GSTT2_MOUSE]
Q9WV60	Glycogen synthase kinase-3 beta OS=Mus musculus GN=Gsk3b PE=1 SV=2 - [GSK3B_MOUSE]
Q9CQR6	Serine/threonine-protein phosphatase 6 catalytic subunit OS=Mus musculus GN=Ppp6c PE=2 SV=1 - [PPP6_MOUSE]
A0A0U1RPI0	Protein 1110004F10Rik (Fragment) OS=Mus musculus GN=1110004F10Rik PE=4 SV=1 - [A0A0U1RPI0_MOUSE]
Q9WV18	Gamma-aminobutyric acid type B receptor subunit 1 OS=Mus musculus GN=Gabbr1 PE=1 SV=1 - [GABR1_MOUSE]
Q3TN85	UV excision repair protein RAD23 homolog A (Fragment) OS=Mus musculus GN=Rad23a PE=2 SV=1 - [Q3TN85_MOUSE]
Q14BI2	Metabotropic glutamate receptor 2 OS=Mus musculus GN=Grm2 PE=2 SV=2 - [GRM2_MOUSE]
E9QAN4	Kinesin-like protein KIF1A OS=Mus musculus GN=Kif1a PE=3 SV=1 - [E9QAN4_MOUSE]
Q7TNC9	Inpp5a protein OS=Mus musculus GN=Inpp5a PE=2 SV=1 - [Q7TNC9_MOUSE]
E9Q4B5	Coiled-coil domain-containing protein 58 OS=Mus musculus GN=Ccdc58 PE=4 SV=1 - [E9Q4B5_MOUSE]
Q3UPH1	Protein PRRC1 OS=Mus musculus GN=Prrc1 PE=2 SV=1 - [PRRC1_MOUSE]
Q52KR3	Protein prune homolog 2 OS=Mus musculus GN=Prune2 PE=2 SV=2 - [PRUN2_MOUSE]
E9PXB9	Mitochondrial import inner membrane translocase subunit Tim22 OS=Mus musculus GN=Timm22 PE=4 SV=1 - [E9PXB9_MOUSE]
Q64514	Tripeptidyl-peptidase 2 OS=Mus musculus GN=Tpp2 PE=2 SV=3 - [TPP2_MOUSE]
Q9D975	Sulfiredoxin-1 OS=Mus musculus GN=Srxn1 PE=2 SV=1 - [SRXN1_MOUSE]
P52196	Thiosulfate sulfurtransferase OS=Mus musculus GN=Tst PE=1 SV=3 - [THTR_MOUSE]
E0CYM3	General transcription factor IIH subunit 4 (Fragment) OS=Mus musculus GN=Gtf2h4 PE=4 SV=1 - [E0CYM3_MOUSE]
J3KMQ6	Protein 5730455P16Rik OS=Mus musculus GN=5730455P16Rik PE=4 SV=1 - [J3KMQ6_MOUSE]
Q9CXQ9	Neural Wiskott-Aldrich syndrome protein OS=Mus musculus GN=Wasl PE=2 SV=1 - [Q9CXQ9_MOUSE]
Q9CQP2	Trafficking protein particle complex subunit 2 OS=Mus musculus GN=Trappc2 PE=1 SV=1 - [TPPC2_MOUSE]
Q7TT50	Serine/threonine-protein kinase MRCK beta OS=Mus musculus GN=Cdc42bpb PE=1 SV=2 - [MRCKB_MOUSE]
D9J2Z9	ENH isoform 1b OS=Mus musculus GN=Pdlim5 PE=1 SV=1 - [D9J2Z9_MOUSE]
Q9Z0U1	Tight junction protein ZO-2 OS=Mus musculus GN=Tjp2 PE=1 SV=2 - [ZO2_MOUSE]
A0A0U1RPA7	Protein Rsf1 (Fragment) OS=Mus musculus GN=Rsf1 PE=4 SV=1 - [A0A0U1RPA7_MOUSE]
D3Z1Y5	Rho GTPase activating protein 22 OS=Mus musculus GN=Arhgap22 PE=4 SV=1 - [D3Z1Y5_MOUSE]
D3YY50	Copper homeostasis protein cutC homolog (Fragment) OS=Mus musculus GN=Cutc PE=3 SV=1 - [D3YY50_MOUSE]
Q8BPS4	Integral membrane protein GPR180 OS=Mus musculus GN=Gpr180 PE=2 SV=1 - [GP180_MOUSE]
P15208	Insulin receptor OS=Mus musculus GN=Insr PE=1 SV=2 - [INSR_MOUSE]
Q6ZWQ7	Signal peptidase complex subunit 3 OS=Mus musculus GN=Spcs3 PE=2 SV=1 - [Q6ZWQ7_MOUSE]
D3Z7E5	Glycogen synthase kinase-3 alpha OS=Mus musculus GN=Gsk3a PE=4 SV=1 - [D3Z7E5_MOUSE]
D3Z5T2	Armadillo repeat-containing protein 10 OS=Mus musculus GN=Armc10 PE=4 SV=1 - [D3Z5T2_MOUSE]
O35239	Tyrosine-protein phosphatase non-receptor type 9 OS=Mus musculus GN=Ptpn9 PE=2 SV=2 - [PTN9_MOUSE]
P97390	Vacuolar protein sorting-associated protein 45 OS=Mus musculus GN=Vps45 PE=1 SV=1 - [VPS45_MOUSE]
M0QW69	Methionine aminopeptidase (Fragment) OS=Mus musculus GN=Metap2 PE=1 SV=1 - [M0QW69_MOUSE]
Q9CXU4	MCG11298 OS=Mus musculus GN=Timm23 PE=2 SV=1 - [Q9CXU4_MOUSE]
P24270	Catalase OS=Mus musculus GN=Cat PE=1 SV=4 - [CATA_MOUSE]
Q80U63	Mitofusin-2 OS=Mus musculus GN=Mfn2 PE=1 SV=3 - [MFN2_MOUSE]
G3UYF9	Protein H2-Ke2 OS=Mus musculus GN=H2-Ke2 PE=4 SV=1 - [G3UYF9_MOUSE]
Q9Z1W9	STE20/SPS1-related proline-alanine-rich protein kinase OS=Mus musculus GN=Stk39 PE=1 SV=1 - [STK39_MOUSE]
Q91YP0	L-2-hydroxyglutarate dehydrogenase, mitochondrial OS=Mus musculus GN=L2hgdh PE=2 SV=1 - [L2HDH_MOUSE]
Q99LE6	ATP-binding cassette sub-family F member 2 OS=Mus musculus GN=Abcf2 PE=2 SV=1 - [ABCF2_MOUSE]
Q6PD03	Serine/threonine-protein phosphatase 2A 56 kDa regulatory subunit alpha isoform OS=Mus musculus GN=Ppp2r5a PE=1 SV=1 - [2A5A_MOUSE]
Q9ER73	Elongator complex protein 4 OS=Mus musculus GN=Elp4 PE=2 SV=2 - [ELP4_MOUSE]
Q80UG2	Plexin-A4 OS=Mus musculus GN=Plxna4 PE=1 SV=3 - [PLXA4_MOUSE]
Q8BZ03	Serine/threonine-protein kinase D2 OS=Mus musculus GN=Prkd2 PE=1 SV=1 - [KPCD2_MOUSE]
P28651	Carbonic anhydrase-related protein OS=Mus musculus GN=Ca8 PE=1 SV=5 - [CAH8_MOUSE]
P84096	Rho-related GTP-binding protein RhoG OS=Mus musculus GN=Rhog PE=2 SV=1 - [RHOG_MOUSE]
Q7TNU7	LETM1 domain-containing protein LETM2, mitochondrial OS=Mus musculus GN=Letm2 PE=2 SV=1 - [LETM2_MOUSE]
A0A0G2JER9	DnaJ homolog subfamily B member 6 OS=Mus musculus GN=Dnajb6 PE=1 SV=1 - [A0A0G2JER9_MOUSE]
A2ASZ8	Calcium-binding mitochondrial carrier protein SCaMC-2 OS=Mus musculus GN=Slc25a25 PE=2 SV=1 - [SCMC2_MOUSE]
A0A0A6YW80	N-alpha-acetyltransferase 15, NatA auxiliary subunit OS=Mus musculus GN=Naa15 PE=1 SV=1 - [A0A0A6YW80_MOUSE]
P62878	E3 ubiquitin-protein ligase RBX1 OS=Mus musculus GN=Rbx1 PE=1 SV=1 - [RBX1_MOUSE]
E9Q0K9	ELMO domain-containing protein 1 OS=Mus musculus GN=Elmod1 PE=4 SV=1 - [E9Q0K9_MOUSE]
O88448	Kinesin light chain 2 OS=Mus musculus GN=Klc2 PE=1 SV=1 - [KLC2_MOUSE]
Q8K0D5	Elongation factor G, mitochondrial OS=Mus musculus GN=Gfm1 PE=2 SV=1 - [EFGM_MOUSE]
Q7TT37	Elongator complex protein 1 OS=Mus musculus GN=Ikbkap PE=2 SV=2 - [ELP1_MOUSE]
E9QK62	Ephexin-1 OS=Mus musculus GN=Ngef PE=4 SV=1 - [E9QK62_MOUSE]
Q9CYN9	Renin receptor OS=Mus musculus GN=Atp6ap2 PE=2 SV=2 - [RENR_MOUSE]
Q3TYJ3	Cytoplasmic dynein 1 intermediate chain 1 OS=Mus musculus GN=Dync1i1 PE=2 SV=1 - [Q3TYJ3_MOUSE]
Q3UN10	Wolframin OS=Mus musculus GN=Wfs1 PE=2 SV=1 - [Q3UN10_MOUSE]
Q8K1R3	Polyribonucleotide nucleotidyltransferase 1, mitochondrial OS=Mus musculus GN=Pnpt1 PE=1 SV=1 - [PNPT1_MOUSE]
Q9D1Q4	Dolichol-phosphate mannosyltransferase subunit 3 OS=Mus musculus GN=Dpm3 PE=2 SV=1 - [DPM3_MOUSE]
O88737	Protein bassoon OS=Mus musculus GN=Bsn PE=1 SV=4 - [BSN_MOUSE]
A0A0A6YX50	Protoporphyrinogen oxidase (Fragment) OS=Mus musculus GN=Ppox PE=1 SV=1 - [A0A0A6YX50_MOUSE]
Q3UHX2	28 kDa heat- and acid-stable phosphoprotein OS=Mus musculus GN=Pdap1 PE=1 SV=1 - [HAP28_MOUSE]
Q9D8U8	Sorting nexin-5 OS=Mus musculus GN=Snx5 PE=1 SV=1 - [SNX5_MOUSE]
Q9D6D0	Protein Slc25a27 OS=Mus musculus GN=Slc25a27 PE=2 SV=1 - [Q9D6D0_MOUSE]
Q3TET1	Kinesin-like protein KIF3A OS=Mus musculus GN=Kif3a PE=2 SV=1 - [Q3TET1_MOUSE]
D3YU60	Microsomal glutathione S-transferase 1 OS=Mus musculus GN=Mgst1 PE=4 SV=1 - [D3YU60_MOUSE]
Q9CX34	Suppressor of G2 allele of SKP1 homolog OS=Mus musculus GN=Sugt1 PE=2 SV=3 - [SUGT1_MOUSE]
Q9EQC5	N-terminal kinase-like protein OS=Mus musculus GN=Scyl1 PE=1 SV=1 - [NTKL_MOUSE]
A0A0G2JEI5	Syntaxin-binding protein 3 (Fragment) OS=Mus musculus GN=Stxbp3 PE=1 SV=1 - [A0A0G2JEI5_MOUSE]
Q9CYN2	Signal peptidase complex subunit 2 OS=Mus musculus GN=Spcs2 PE=2 SV=1 - [SPCS2_MOUSE]
Q8VHE0	Translocation protein SEC63 homolog OS=Mus musculus GN=Sec63 PE=1 SV=4 - [SEC63_MOUSE]
Q9WTQ5	A-kinase anchor protein 12 OS=Mus musculus GN=Akap12 PE=1 SV=1 - [AKA12_MOUSE]
F7BYZ4	Serine/threonine-protein kinase 4 (Fragment) OS=Mus musculus GN=Stk4 PE=4 SV=1 - [F7BYZ4_MOUSE]
S4R199	Histone-lysine N-methyltransferase 2A (Fragment) OS=Mus musculus GN=Kmt2a PE=1 SV=1 - [S4R199_MOUSE]
Q9CZX0	Elongator complex protein 3 OS=Mus musculus GN=Elp3 PE=2 SV=1 - [ELP3_MOUSE]
Q8BH24	Transmembrane 9 superfamily member 4 OS=Mus musculus GN=Tm9sf4 PE=2 SV=1 - [TM9S4_MOUSE]
Q8JZN2	Cold shock domain-containing protein E1 OS=Mus musculus GN=Csde1 PE=1 SV=1 - [Q8JZN2_MOUSE]
Q99KC8	von Willebrand factor A domain-containing protein 5A OS=Mus musculus GN=Vwa5a PE=1 SV=2 - [VMA5A_MOUSE]
P47791	Glutathione reductase, mitochondrial OS=Mus musculus GN=Gsr PE=2 SV=3 - [GSHR_MOUSE]
Q61235	Beta-2-syntrophin OS=Mus musculus GN=Sntb2 PE=1 SV=2 - [SNTB2_MOUSE]
Q9DBE0	Cysteine sulfinic acid decarboxylase OS=Mus musculus GN=Csad PE=2 SV=1 - [CSAD_MOUSE]
D3YTP9	Protein Hsd17b14 OS=Mus musculus GN=Hsd17b14 PE=4 SV=2 - [D3YTP9_MOUSE]
Q9WUZ9	Ectonucleoside triphosphate diphosphohydrolase 5 OS=Mus musculus GN=Entpd5 PE=1 SV=1 - [ENTP5_MOUSE]
P17439	Glucosylceramidase OS=Mus musculus GN=Gba PE=1 SV=1 - [GLCM_MOUSE]
Q3UHG5	Tetraspanin 7 OS=Mus musculus GN=Tspan7 PE=2 SV=1 - [Q3UHG5_MOUSE]
Q91ZP9	N-terminal EF-hand calcium-binding protein 2 OS=Mus musculus GN=Necab2 PE=1 SV=1 - [NECA2_MOUSE]
Q9ES56	Trafficking protein particle complex subunit 4 OS=Mus musculus GN=Trappc4 PE=1 SV=1 - [TPPC4_MOUSE]
E9PYD3	Vacuolar protein sorting-associated protein 53 homolog OS=Mus musculus GN=Vps53 PE=4 SV=1 - [E9PYD3_MOUSE]
B1AUY9	N-acetyltransferase ARD1 homolog OS=Mus musculus GN=Naa10 PE=4 SV=1 - [B1AUY9_MOUSE]
Q61603	Glycine receptor subunit alpha-4 OS=Mus musculus GN=Glra4 PE=2 SV=3 - [GLRA4_MOUSE]
G3UYU4	Flotillin-1 OS=Mus musculus GN=Flot1 PE=4 SV=1 - [G3UYU4_MOUSE]
F6UYF1	Liprin-alpha-3 (Fragment) OS=Mus musculus GN=Ppfia3 PE=4 SV=1 - [F6UYF1_MOUSE]
Q8R2K3	Single-stranded DNA-binding protein OS=Mus musculus GN=Ssbp1 PE=2 SV=1 - [Q8R2K3_MOUSE]
Q9DD18	D-tyrosyl-tRNA(Tyr) deacylase 1 OS=Mus musculus GN=Dtd1 PE=1 SV=2 - [DTD1_MOUSE]
O35566	CD151 antigen OS=Mus musculus GN=Cd151 PE=2 SV=2 - [CD151_MOUSE]
E0CYX9	Coiled-coil domain-containing protein 127 (Fragment) OS=Mus musculus GN=Ccdc127 PE=4 SV=1 - [E0CYX9_MOUSE]
Q9D020	Cytosolic 5'-nucleotidase 3 OS=Mus musculus GN=Nt5c3 PE=1 SV=4 - [5NT3_MOUSE]
P60755	MAM domain-containing glycosylphosphatidylinositol anchor protein 2 OS=Mus musculus GN=Mdga2 PE=2 SV=1 - [MDGA2_MOUSE]
Q99L27	GMP reductase 2 OS=Mus musculus GN=Gmpr2 PE=2 SV=2 - [GMPR2_MOUSE]
P70699	Lysosomal alpha-glucosidase OS=Mus musculus GN=Gaa PE=1 SV=2 - [LYAG_MOUSE]
O70439	Syntaxin-7 OS=Mus musculus GN=Stx7 PE=1 SV=3 - [STX7_MOUSE]
Q8BGA9	Mitochondrial inner membrane protein OXA1L OS=Mus musculus GN=Oxa1l PE=2 SV=1 - [OXA1L_MOUSE]
Q6ZWR6	Nesprin-1 OS=Mus musculus GN=Syne1 PE=1 SV=2 - [SYNE1_MOUSE]
E9QLA5	Inverted formin-2 OS=Mus musculus GN=Inf2 PE=4 SV=1 - [E9QLA5_MOUSE]
P58064	28S ribosomal protein S6, mitochondrial OS=Mus musculus GN=Mrps6 PE=2 SV=3 - [RT06_MOUSE]
Q8VCX5	Calcium uptake protein 1, mitochondrial OS=Mus musculus GN=Micu1 PE=2 SV=1 - [MICU1_MOUSE]
D3Z061	Ubiquitin-like modifier-activating enzyme 6 OS=Mus musculus GN=Uba6 PE=4 SV=1 - [D3Z061_MOUSE]
H3BK97	FERM domain-containing protein 4A (Fragment) OS=Mus musculus GN=Frmd4a PE=4 SV=1 - [H3BK97_MOUSE]
P16675	Lysosomal protective protein OS=Mus musculus GN=Ctsa PE=1 SV=1 - [PPGB_MOUSE]
Z4YKT6	Dehydrogenase/reductase SDR family member 7B OS=Mus musculus GN=Dhrs7b PE=1 SV=1 - [Z4YKT6_MOUSE]
Q5NCE8	Magnesium transporter MRS2 homolog, mitochondrial OS=Mus musculus GN=Mrs2 PE=2 SV=2 - [MRS2_MOUSE]
Q8C547	HEAT repeat-containing protein 5B OS=Mus musculus GN=Heatr5b PE=2 SV=3 - [HTR5B_MOUSE]
E9QA74	Unconventional myosin-XVIIIa OS=Mus musculus GN=Myo18a PE=4 SV=1 - [E9QA74_MOUSE]
P59114	Phosphorylated CTD-interacting factor 1 OS=Mus musculus GN=Pcif1 PE=1 SV=1 - [PCIF1_MOUSE]
A0A0R4J0M1	Tubulin-specific chaperone C OS=Mus musculus GN=Tbcc PE=1 SV=1 - [A0A0R4J0M1_MOUSE]
Q8BG67	Protein EFR3 homolog A OS=Mus musculus GN=Efr3a PE=1 SV=1 - [EFR3A_MOUSE]
Q9D2N9	Vacuolar protein sorting-associated protein 33A OS=Mus musculus GN=Vps33a PE=1 SV=2 - [VP33A_MOUSE]
Q9D273	Cob(I)yrinic acid a,c-diamide adenosyltransferase, mitochondrial OS=Mus musculus GN=Mmab PE=2 SV=1 - [MMAB_MOUSE]
F7CTF8	Mitochondrial fission factor (Fragment) OS=Mus musculus GN=Mff PE=4 SV=1 - [F7CTF8_MOUSE]
Q6GV12	3-ketodihydrosphingosine reductase OS=Mus musculus GN=Kdsr PE=2 SV=1 - [KDSR_MOUSE]
E9Q0W6	Actin-binding LIM protein 2 OS=Mus musculus GN=Ablim2 PE=4 SV=1 - [E9Q0W6_MOUSE]
Q3UF75	Alpha-parvin OS=Mus musculus GN=Parva PE=2 SV=1 - [Q3UF75_MOUSE]
Q9CZX7	Transmembrane protein 55A OS=Mus musculus GN=Tmem55a PE=1 SV=1 - [TM55A_MOUSE]
Q9JHE6	Transcription cofactor HES-6 OS=Mus musculus GN=Hes6 PE=1 SV=1 - [HES6_MOUSE]
G3X928	SEC23-interacting protein OS=Mus musculus GN=Sec23ip PE=4 SV=1 - [G3X928_MOUSE]
Q8BK08	Transmembrane protein 11, mitochondrial OS=Mus musculus GN=Tmem11 PE=2 SV=1 - [TMM11_MOUSE]
B8QI34	Liprin-alpha 2 OS=Mus musculus GN=Ppfia2 PE=2 SV=1 - [B8QI34_MOUSE]
E9Q137	Protein Tex264 OS=Mus musculus GN=Tex264 PE=4 SV=1 - [E9Q137_MOUSE]
Q8VHK9	Probable ATP-dependent RNA helicase DHX36 OS=Mus musculus GN=Dhx36 PE=2 SV=2 - [DHX36_MOUSE]
Q9QYI3	DnaJ homolog subfamily C member 7 OS=Mus musculus GN=Dnajc7 PE=1 SV=2 - [DNJC7_MOUSE]
E9Q6P5	Protein Ttc7b OS=Mus musculus GN=Ttc7b PE=4 SV=1 - [E9Q6P5_MOUSE]
Q8VEK0	Cell cycle control protein 50A OS=Mus musculus GN=Tmem30a PE=1 SV=1 - [CC50A_MOUSE]
Q8R3B1	1-phosphatidylinositol 4,5-bisphosphate phosphodiesterase delta-1 OS=Mus musculus GN=Plcd1 PE=2 SV=2 - [PLCD1_MOUSE]
Z4YLU2	Ceramide-1-phosphate transfer protein (Fragment) OS=Mus musculus GN=Cptp PE=1 SV=1 - [Z4YLU2_MOUSE]
Q9DCV4	Regulator of microtubule dynamics protein 1 OS=Mus musculus GN=Fam82b PE=2 SV=2 - [RMD1_MOUSE]
Q9WTX6	Cullin-1 OS=Mus musculus GN=Cul1 PE=1 SV=1 - [CUL1_MOUSE]
Q9D1I6	39S ribosomal protein L14, mitochondrial OS=Mus musculus GN=Mrpl14 PE=2 SV=1 - [RM14_MOUSE]
B2RX47	Protein 4930433I11Rik OS=Mus musculus GN=4930433I11Rik PE=2 SV=1 - [B2RX47_MOUSE]
Q9CQA1	Trafficking protein particle complex subunit 5 OS=Mus musculus GN=Trappc5 PE=1 SV=1 - [TPPC5_MOUSE]
Q8VII3	Cystatin-14 OS=Mus musculus GN=Cst14 PE=1 SV=1 - [CST14_MOUSE]
Q64442	Sorbitol dehydrogenase OS=Mus musculus GN=Sord PE=1 SV=3 - [DHSO_MOUSE]
G3XA39	Nuclear respiratory factor 1 OS=Mus musculus GN=Nrf1 PE=4 SV=1 - [G3XA39_MOUSE]
A0A0U1RPW2	Tight junction protein ZO-1 OS=Mus musculus GN=Tjp1 PE=4 SV=1 - [A0A0U1RPW2_MOUSE]
B2RQS1	Striatin-3 OS=Mus musculus GN=Strn3 PE=2 SV=1 - [B2RQS1_MOUSE]
A2AR02	Peptidyl-prolyl cis-trans isomerase G OS=Mus musculus GN=Ppig PE=1 SV=1 - [PPIG_MOUSE]
Q9DCF9	Translocon-associated protein subunit gamma OS=Mus musculus GN=Ssr3 PE=1 SV=1 - [SSRG_MOUSE]
Q3UL36	Arginine and glutamate-rich protein 1 OS=Mus musculus GN=Arglu1 PE=1 SV=2 - [ARGL1_MOUSE]
Q8C5W0	Calmin OS=Mus musculus GN=Clmn PE=1 SV=2 - [CLMN_MOUSE]
F6T4V9	Probable E3 ubiquitin-protein ligase MYCBP2 (Fragment) OS=Mus musculus GN=Mycbp2 PE=4 SV=1 - [F6T4V9_MOUSE]
E9Q942	Small integral membrane protein 13 OS=Mus musculus GN=Smim13 PE=3 SV=1 - [SIM13_MOUSE]
D3Z6K8	Ras-specific guanine nucleotide-releasing factor 2 OS=Mus musculus GN=Rasgrf2 PE=4 SV=2 - [D3Z6K8_MOUSE]
A0JLY1	Coiled-coil domain-containing protein 173 OS=Mus musculus GN=Ccdc173 PE=2 SV=1 - [CC173_MOUSE]
P70698	CTP synthase 1 OS=Mus musculus GN=Ctps1 PE=1 SV=2 - [PYRG1_MOUSE]
F6VT60	Lactation elevated protein 1 (Fragment) OS=Mus musculus GN=Lace1 PE=4 SV=1 - [F6VT60_MOUSE]
Q8BMG7	Rab3 GTPase-activating protein non-catalytic subunit OS=Mus musculus GN=Rab3gap2 PE=1 SV=2 - [RBGPR_MOUSE]
A0A0A6YWN9	Ubiquitin carboxyl-terminal hydrolase 19 (Fragment) OS=Mus musculus GN=Usp19 PE=1 SV=1 - [A0A0A6YWN9_MOUSE]
Q9D1M0	Protein SEC13 homolog OS=Mus musculus GN=Sec13 PE=2 SV=3 - [SEC13_MOUSE]
A2AUY4	Bromodomain adjacent to zinc finger domain, 2B OS=Mus musculus GN=Baz2b PE=4 SV=1 - [A2AUY4_MOUSE]
A0A087WNP6	Protein CDV3 OS=Mus musculus GN=Cdv3 PE=1 SV=1 - [A0A087WNP6_MOUSE]
Q8C9H6-3	Isoform 3 of Striatin-interacting proteins 2 OS=Mus musculus GN=Strip2 - [STRP2_MOUSE]
A2AEK1	AlphaCstF-64 variant 4 OS=Mus musculus GN=Cstf2 PE=2 SV=1 - [A2AEK1_MOUSE]
Q9JJ00	Phospholipid scramblase 1 OS=Mus musculus GN=Plscr1 PE=2 SV=1 - [PLS1_MOUSE]
A0A0R4J138	Arylsulfatase B OS=Mus musculus GN=Arsb PE=1 SV=1 - [A0A0R4J138_MOUSE]
Q6NV83	U2 snRNP-associated SURP motif-containing protein OS=Mus musculus GN=U2surp PE=1 SV=3 - [SR140_MOUSE]
P59017	Bcl-2-like protein 13 OS=Mus musculus GN=Bcl2l13 PE=1 SV=2 - [B2L13_MOUSE]
Q9ET22	Dipeptidyl peptidase 2 OS=Mus musculus GN=Dpp7 PE=2 SV=2 - [DPP2_MOUSE]
Q5SUH7	Clathrin interactor 1 OS=Mus musculus GN=Clint1 PE=2 SV=1 - [Q5SUH7_MOUSE]
A0A0J9YU02	28S ribosomal protein S9, mitochondrial (Fragment) OS=Mus musculus GN=Mrps9 PE=1 SV=1 - [A0A0J9YU02_MOUSE]
Q80VP0	Tectonin beta-propeller repeat-containing protein 1 OS=Mus musculus GN=Tecpr1 PE=2 SV=1 - [TCPR1_MOUSE]
O55091	Protein IMPACT OS=Mus musculus GN=Impact PE=1 SV=2 - [IMPCT_MOUSE]
D3Z7U0	Annexin OS=Mus musculus GN=Anxa11 PE=3 SV=1 - [D3Z7U0_MOUSE]
Q8K157	Aldose 1-epimerase OS=Mus musculus GN=Galm PE=2 SV=1 - [GALM_MOUSE]
Q62028	Secretory phospholipase A2 receptor OS=Mus musculus GN=Pla2r1 PE=1 SV=1 - [PLA2R_MOUSE]
Q9D0P0	Emopamil-binding protein-like OS=Mus musculus GN=Ebpl PE=2 SV=1 - [EBPL_MOUSE]
O88602	Voltage-dependent calcium channel gamma-2 subunit OS=Mus musculus GN=Cacng2 PE=1 SV=1 - [CCG2_MOUSE]
A0A0N4SV16	Anthrax toxin receptor 1 OS=Mus musculus GN=Antxr1 PE=1 SV=1 - [A0A0N4SV16_MOUSE]
Q8R3F5	Malonyl-CoA-acyl carrier protein transacylase, mitochondrial OS=Mus musculus GN=Mcat PE=2 SV=3 - [FABD_MOUSE]
Q00899	Transcriptional repressor protein YY1 OS=Mus musculus GN=Yy1 PE=1 SV=1 - [TYY1_MOUSE]
Q61941	NAD(P) transhydrogenase, mitochondrial OS=Mus musculus GN=Nnt PE=1 SV=2 - [NNTM_MOUSE]
E9PYX7	Afadin OS=Mus musculus GN=Mllt4 PE=4 SV=1 - [E9PYX7_MOUSE]
Q9QYX7	Protein piccolo OS=Mus musculus GN=Pclo PE=1 SV=4 - [PCLO_MOUSE]
Q9QXB9	Developmentally-regulated GTP-binding protein 2 OS=Mus musculus GN=Drg2 PE=1 SV=1 - [DRG2_MOUSE]
O09172	Glutamate--cysteine ligase regulatory subunit OS=Mus musculus GN=Gclm PE=2 SV=1 - [GSH0_MOUSE]
A0A0A6YXG0	Syntaxin-6 OS=Mus musculus GN=Stx6 PE=1 SV=1 - [A0A0A6YXG0_MOUSE]
D3Z340	DCC-interacting protein 13-beta (Fragment) OS=Mus musculus GN=Appl2 PE=4 SV=2 - [D3Z340_MOUSE]
P63166	Small ubiquitin-related modifier 1 OS=Mus musculus GN=Sumo1 PE=1 SV=1 - [SUMO1_MOUSE]
E9Q7G0	Protein Numa1 OS=Mus musculus GN=Numa1 PE=4 SV=1 - [E9Q7G0_MOUSE]
Q8C6I5	Cysteine desulfurase, mitochondrial OS=Mus musculus GN=Nfs1 PE=2 SV=1 - [Q8C6I5_MOUSE]
Q9EQZ6	Rap guanine nucleotide exchange factor 4 OS=Mus musculus GN=Rapgef4 PE=1 SV=1 - [RPGF4_MOUSE]
Q6W8Q3	Purkinje cell protein 4-like protein 1 OS=Mus musculus GN=Pcp4l1 PE=2 SV=1 - [PC4L1_MOUSE]
P31230	Aminoacyl tRNA synthase complex-interacting multifunctional protein 1 OS=Mus musculus GN=Aimp1 PE=1 SV=2 - [AIMP1_MOUSE]
Q9CR95	Adaptin ear-binding coat-associated protein 1 OS=Mus musculus GN=Necap1 PE=1 SV=2 - [NECP1_MOUSE]
H7BX44	Serine/threonine-protein kinase MRCK alpha OS=Mus musculus GN=Cdc42bpa PE=4 SV=1 - [H7BX44_MOUSE]
P01837	Ig kappa chain C region OS=Mus musculus PE=1 SV=1 - [IGKC_MOUSE]
Q8VBZ3	Cleft lip and palate transmembrane protein 1 homolog OS=Mus musculus GN=Clptm1 PE=1 SV=1 - [CLPT1_MOUSE]
Q99LJ1	Tissue alpha-L-fucosidase OS=Mus musculus GN=Fuca1 PE=2 SV=1 - [FUCO_MOUSE]
O88735	Ensconsin OS=Mus musculus GN=Map7 PE=1 SV=1 - [MAP7_MOUSE]
O88741	Ganglioside-induced differentiation-associated protein 1 OS=Mus musculus GN=Gdap1 PE=1 SV=1 - [GDAP1_MOUSE]
Q01338	Alpha-2A adrenergic receptor OS=Mus musculus GN=Adra2a PE=1 SV=1 - [ADA2A_MOUSE]
Q9WTR5	Cadherin-13 OS=Mus musculus GN=Cdh13 PE=1 SV=2 - [CAD13_MOUSE]
Q8K297	Procollagen galactosyltransferase 1 OS=Mus musculus GN=Glt25d1 PE=1 SV=2 - [GT251_MOUSE]
Q7M759	Abhydrolase domain-containing protein FAM108B1 OS=Mus musculus GN=Fam108b1 PE=2 SV=1 - [F108B_MOUSE]
Q8K2J0	1-phosphatidylinositol 4,5-bisphosphate phosphodiesterase delta-3 OS=Mus musculus GN=Plcd3 PE=1 SV=2 - [PLCD3_MOUSE]
Q8K327	Chromosome alignment-maintaining phosphoprotein 1 OS=Mus musculus GN=Champ1 PE=1 SV=1 - [CHAP1_MOUSE]
Q8BU88	39S ribosomal protein L22, mitochondrial OS=Mus musculus GN=Mrpl22 PE=2 SV=1 - [RM22_MOUSE]
Q9D8T7	SRA stem-loop-interacting RNA-binding protein, mitochondrial OS=Mus musculus GN=Slirp PE=1 SV=2 - [SLIRP_MOUSE]
B7ZC18	Signal transducer and activator of transcription 3 OS=Mus musculus GN=Stat3 PE=4 SV=1 - [B7ZC18_MOUSE]
Q9R1Q7	Proteolipid protein 2 OS=Mus musculus GN=Plp2 PE=2 SV=1 - [PLP2_MOUSE]
H3BLR8	Diphosphoinositol polyphosphate phosphohydrolase 1 OS=Mus musculus GN=Nudt3 PE=3 SV=1 - [H3BLR8_MOUSE]
F7AJZ3	Gamma-tubulin complex component 3 (Fragment) OS=Mus musculus GN=Tubgcp3 PE=4 SV=1 - [F7AJZ3_MOUSE]
E9Q6C8	XK-related protein 6 OS=Mus musculus GN=Xkr6 PE=2 SV=1 - [XKR6_MOUSE]
E9Q7B0	Prolyl 4-hydroxylase subunit alpha-1 OS=Mus musculus GN=P4ha1 PE=4 SV=1 - [E9Q7B0_MOUSE]
D3YZN3	Macrophage-capping protein (Fragment) OS=Mus musculus GN=Capg PE=4 SV=1 - [D3YZN3_MOUSE]
Q3UI43	BRISC and BRCA1-A complex member 1 OS=Mus musculus GN=Babam1 PE=2 SV=1 - [BABA1_MOUSE]
Q3UNH4	G protein-regulated inducer of neurite outgrowth 1 OS=Mus musculus GN=Gprin1 PE=1 SV=2 - [GRIN1_MOUSE]
Q68ED2	Metabotropic glutamate receptor 7 OS=Mus musculus GN=Grm7 PE=1 SV=1 - [GRM7_MOUSE]
Q9JM63	ATP-sensitive inward rectifier potassium channel 10 OS=Mus musculus GN=Kcnj10 PE=1 SV=1 - [IRK10_MOUSE]
Q9D071	MMS19 nucleotide excision repair protein homolog OS=Mus musculus GN=Mms19 PE=1 SV=1 - [MMS19_MOUSE]
Q91VZ6	Stromal membrane-associated protein 1 OS=Mus musculus GN=Smap1 PE=1 SV=1 - [SMAP1_MOUSE]
Q9D0A3	UPF0552 protein C15orf38 homolog OS=Mus musculus PE=2 SV=1 - [CO038_MOUSE]
E9PXB0	Calcium-independent phospholipase A2-gamma OS=Mus musculus GN=Pnpla8 PE=4 SV=1 - [E9PXB0_MOUSE]
A2AFG7	L1 cell adhesion molecule OS=Mus musculus GN=L1cam PE=4 SV=1 - [A2AFG7_MOUSE]
O70378	ER membrane protein complex subunit 8 OS=Mus musculus GN=Emc8 PE=1 SV=1 - [EMC8_MOUSE]
A2AL49	Alkyldihydroxyacetonephosphate synthase, peroxisomal OS=Mus musculus GN=Agps PE=4 SV=1 - [A2AL49_MOUSE]
D3YU78	Transmembrane protein 9B (Fragment) OS=Mus musculus GN=Tmem9b PE=4 SV=1 - [D3YU78_MOUSE]
O54988	STE20-like serine/threonine-protein kinase OS=Mus musculus GN=Slk PE=1 SV=2 - [SLK_MOUSE]
Q9R0A0	Peroxisomal membrane protein PEX14 OS=Mus musculus GN=Pex14 PE=1 SV=1 - [PEX14_MOUSE]
Q9D3V1	IQ domain-containing protein D OS=Mus musculus GN=Iqcd PE=2 SV=1 - [IQCD_MOUSE]
Q6P8I4	PEST proteolytic signal-containing nuclear protein OS=Mus musculus GN=Pcnp PE=1 SV=1 - [PCNP_MOUSE]
P28667	MARCKS-related protein OS=Mus musculus GN=Marcksl1 PE=1 SV=2 - [MRP_MOUSE]
P43247	DNA mismatch repair protein Msh2 OS=Mus musculus GN=Msh2 PE=2 SV=1 - [MSH2_MOUSE]
B8JJ84	Syntaxin binding protein 6 (Amisyn) (Fragment) OS=Mus musculus GN=Stxbp6 PE=4 SV=1 - [B8JJ84_MOUSE]
Q76LS9	Protein FAM63A OS=Mus musculus GN=Fam63a PE=1 SV=1 - [FA63A_MOUSE]
E9QAQ3	Rho GTPase-activating protein 26 OS=Mus musculus GN=Arhgap26 PE=4 SV=1 - [E9QAQ3_MOUSE]
B2RQC7	DIP2 disco-interacting protein 2 homolog B (Drosophila) OS=Mus musculus GN=Dip2b PE=2 SV=1 - [B2RQC7_MOUSE]
F7B227	Delta(3,5)-Delta(2,4)-dienoyl-CoA isomerase, mitochondrial (Fragment) OS=Mus musculus GN=Ech1 PE=4 SV=1 - [F7B227_MOUSE]
Q6DID3	Protein SCAF8 OS=Mus musculus GN=Scaf8 PE=1 SV=1 - [SCAF8_MOUSE]
Q3UH99	Protein shisa-6 homolog OS=Mus musculus GN=Shisa6 PE=2 SV=1 - [SHSA6_MOUSE]
Q8VDZ4	Palmitoyltransferase ZDHHC5 OS=Mus musculus GN=Zdhhc5 PE=1 SV=1 - [ZDHC5_MOUSE]
Q9CYG7	Mitochondrial import receptor subunit TOM34 OS=Mus musculus GN=Tomm34 PE=2 SV=1 - [TOM34_MOUSE]
Q61771	Kinesin-like protein KIF3B OS=Mus musculus GN=Kif3b PE=1 SV=1 - [KIF3B_MOUSE]
Q8VI84	Nucleolar complex protein 3 homolog OS=Mus musculus GN=Noc3l PE=2 SV=2 - [NOC3L_MOUSE]
Q9D8Z2	TP53-regulated inhibitor of apoptosis 1 OS=Mus musculus GN=Triap1 PE=2 SV=1 - [TRIA1_MOUSE]
Q9D6Y7	Mitochondrial peptide methionine sulfoxide reductase OS=Mus musculus GN=Msra PE=1 SV=1 - [MSRA_MOUSE]
Q7TNC8	Glycine receptor subunit alpha-2 OS=Mus musculus GN=Glra2 PE=2 SV=1 - [GLRA2_MOUSE]
P63254	Cysteine-rich protein 1 OS=Mus musculus GN=Crip1 PE=2 SV=2 - [CRIP1_MOUSE]
P55012	Solute carrier family 12 member 2 OS=Mus musculus GN=Slc12a2 PE=1 SV=2 - [S12A2_MOUSE]
Q99K28	ADP-ribosylation factor GTPase-activating protein 2 OS=Mus musculus GN=Arfgap2 PE=1 SV=1 - [ARFG2_MOUSE]
E9QM06	Telomeric repeat-binding factor 2 OS=Mus musculus GN=Terf2 PE=4 SV=1 - [E9QM06_MOUSE]
Q3ULB1	Testin OS=Mus musculus GN=Tes PE=2 SV=1 - [Q3ULB1_MOUSE]
D3YWI4	Protein Mpv17 OS=Mus musculus GN=Mpv17 PE=4 SV=1 - [D3YWI4_MOUSE]
Q8VHQ9	Acyl-coenzyme A thioesterase 11 OS=Mus musculus GN=Acot11 PE=2 SV=1 - [ACO11_MOUSE]
K4DI62	Transcription factor Sp4 OS=Mus musculus GN=Sp4 PE=4 SV=1 - [K4DI62_MOUSE]
Q9D3B1	Very-long-chain (3R)-3-hydroxyacyl-[acyl-carrier protein] dehydratase 2 OS=Mus musculus GN=Ptplb PE=2 SV=1 - [HACD2_MOUSE]
A0A0U1RNL1	Myc-associated zinc finger protein OS=Mus musculus GN=Maz PE=4 SV=1 - [A0A0U1RNL1_MOUSE]
A0A0A0MQC9	Protein LSM12 homolog OS=Mus musculus GN=Lsm12 PE=1 SV=1 - [A0A0A0MQC9_MOUSE]
J3QNB1	La-related protein 1 OS=Mus musculus GN=Larp1 PE=4 SV=1 - [J3QNB1_MOUSE]
Q9WVQ5	Probable methylthioribulose-1-phosphate dehydratase OS=Mus musculus GN=Apip PE=1 SV=1 - [MTNB_MOUSE]
A2AW79	Dedicator of cytokinesis protein 7 (Fragment) OS=Mus musculus GN=Dock7 PE=1 SV=2 - [A2AW79_MOUSE]
Q8CCJ3	E3 UFM1-protein ligase 1 OS=Mus musculus GN=Ufl1 PE=1 SV=2 - [UFL1_MOUSE]
Q80ZW0	Serine/threonine-protein kinase 35 OS=Mus musculus GN=Stk35 PE=2 SV=3 - [STK35_MOUSE]
Q3TRM4	Neuropathy target esterase OS=Mus musculus GN=Pnpla6 PE=2 SV=2 - [PLPL6_MOUSE]
A2AKD7	Alpha-1-syntrophin OS=Mus musculus GN=Snta1 PE=4 SV=1 - [A2AKD7_MOUSE]
E9Q286	Protein BC018507 OS=Mus musculus GN=BC018507 PE=4 SV=1 - [E9Q286_MOUSE]

## Sheet: S1b.Total EV (retina+EV) 
Supplemental Table 1b - Total EV Proteins
Accession	Description
Q64478	Histone H2B type 1-H OS=Mus musculus GN=Hist1h2bh PE=1 SV=3 - [H2B1H_MOUSE]
F8WIX8	Histone H2A OS=Mus musculus GN=Hist1h2al PE=3 SV=1 - [F8WIX8_MOUSE]
Q8CGP6	Histone H2A type 1-H OS=Mus musculus GN=Hist1h2ah PE=1 SV=3 - [H2A1H_MOUSE]
Q64524	Histone H2B type 2-E OS=Mus musculus GN=Hist2h2be PE=1 SV=3 - [H2B2E_MOUSE]
Q9D2U9	Histone H2B type 3-A OS=Mus musculus GN=Hist3h2ba PE=1 SV=3 - [H2B3A_MOUSE]
P16858	Glyceraldehyde-3-phosphate dehydrogenase OS=Mus musculus GN=Gapdh PE=1 SV=2 - [G3P_MOUSE]
P0C0S6	Histone H2A.Z OS=Mus musculus GN=H2afz PE=1 SV=2 - [H2AZ_MOUSE]
P17182	Alpha-enolase OS=Mus musculus GN=Eno1 PE=1 SV=3 - [ENOA_MOUSE]
P62806	Histone H4 OS=Mus musculus GN=Hist1h4a PE=1 SV=2 - [H4_MOUSE]
P43277	Histone H1.3 OS=Mus musculus GN=Hist1h1d PE=1 SV=2 - [H13_MOUSE]
P15864	Histone H1.2 OS=Mus musculus GN=Hist1h1c PE=1 SV=2 - [H12_MOUSE]
P43274	Histone H1.4 OS=Mus musculus GN=Hist1h1e PE=1 SV=2 - [H14_MOUSE]
Q64522	Histone H2A type 2-B OS=Mus musculus GN=Hist2h2ab PE=1 SV=3 - [H2A2B_MOUSE]
P68369	Tubulin alpha-1A chain OS=Mus musculus GN=Tuba1a PE=1 SV=1 - [TBA1A_MOUSE]
P99024	Tubulin beta-5 chain OS=Mus musculus GN=Tubb5 PE=1 SV=1 - [TBB5_MOUSE]
P68372	Tubulin beta-4B chain OS=Mus musculus GN=Tubb4b PE=1 SV=1 - [TBB4B_MOUSE]
Q7TMM9	Tubulin beta-2A chain OS=Mus musculus GN=Tubb2a PE=1 SV=1 - [TBB2A_MOUSE]
Q9CWF2	Tubulin beta-2B chain OS=Mus musculus GN=Tubb2b PE=1 SV=1 - [TBB2B_MOUSE]
Q9D6F9	Tubulin beta-4A chain OS=Mus musculus GN=Tubb4a PE=1 SV=3 - [TBB4A_MOUSE]
Q9ERD7	Tubulin beta-3 chain OS=Mus musculus GN=Tubb3 PE=1 SV=1 - [TBB3_MOUSE]
P62874	Guanine nucleotide-binding protein G(I)/G(S)/G(T) subunit beta-1 OS=Mus musculus GN=Gnb1 PE=1 SV=3 - [GBB1_MOUSE]
P20612	Guanine nucleotide-binding protein G(t) subunit alpha-1 OS=Mus musculus GN=Gnat1 PE=1 SV=3 - [GNAT1_MOUSE]
P15532	Nucleoside diphosphate kinase A OS=Mus musculus GN=Nme1 PE=1 SV=1 - [NDKA_MOUSE]
E9PZF0	Nucleoside diphosphate kinase OS=Mus musculus GN=Gm20390 PE=3 SV=1 - [E9PZF0_MOUSE]
P07724	Serum albumin OS=Mus musculus GN=Alb PE=1 SV=3 - [ALBU_MOUSE]
P68433	Histone H3.1 OS=Mus musculus GN=Hist1h3a PE=1 SV=2 - [H31_MOUSE]
P84244	Histone H3.3 OS=Mus musculus GN=H3f3a PE=1 SV=2 - [H33_MOUSE]
P84228	Histone H3.2 OS=Mus musculus GN=Hist1h3b PE=1 SV=2 - [H32_MOUSE]
Q922F4	Tubulin beta-6 chain OS=Mus musculus GN=Tubb6 PE=1 SV=1 - [TBB6_MOUSE]
P48962	ADP/ATP translocase 1 OS=Mus musculus GN=Slc25a4 PE=1 SV=4 - [ADT1_MOUSE]
P68368	Tubulin alpha-4A chain OS=Mus musculus GN=Tuba4a PE=1 SV=1 - [TBA4A_MOUSE]
P51881	ADP/ATP translocase 2 OS=Mus musculus GN=Slc25a5 PE=1 SV=3 - [ADT2_MOUSE]
Q04447	Creatine kinase B-type OS=Mus musculus GN=Ckb PE=1 SV=1 - [KCRB_MOUSE]
Q9JJZ2	Tubulin alpha-8 chain OS=Mus musculus GN=Tuba8 PE=1 SV=1 - [TBA8_MOUSE]
P60710	Actin, cytoplasmic 1 OS=Mus musculus GN=Actb PE=1 SV=1 - [ACTB_MOUSE]
P63260	Actin, cytoplasmic 2 OS=Mus musculus GN=Actg1 PE=1 SV=1 - [ACTG_MOUSE]
P56480	ATP synthase subunit beta, mitochondrial OS=Mus musculus GN=Atp5b PE=1 SV=2 - [ATPB_MOUSE]
Q3V132	ADP/ATP translocase 4 OS=Mus musculus GN=Slc25a31 PE=2 SV=1 - [ADT4_MOUSE]
P68033	Actin, alpha cardiac muscle 1 OS=Mus musculus GN=Actc1 PE=1 SV=1 - [ACTC_MOUSE]
A8DUK4	Beta-globin OS=Mus musculus GN=Hbb-b1 PE=3 SV=1 - [A8DUK4_MOUSE]
P52480	Pyruvate kinase isozymes M1/M2 OS=Mus musculus GN=Pkm PE=1 SV=4 - [KPYM_MOUSE]
Q60932	Voltage-dependent anion-selective channel protein 1 OS=Mus musculus GN=Vdac1 PE=1 SV=3 - [VDAC1_MOUSE]
P62880	Guanine nucleotide-binding protein G(I)/G(S)/G(T) subunit beta-2 OS=Mus musculus GN=Gnb2 PE=1 SV=3 - [GBB2_MOUSE]
D3Z6F5	ATP synthase subunit alpha OS=Mus musculus GN=Atp5a1 PE=3 SV=1 - [D3Z6F5_MOUSE]
Q03265	ATP synthase subunit alpha, mitochondrial OS=Mus musculus GN=Atp5a1 PE=1 SV=1 - [ATPA_MOUSE]
P50149	Guanine nucleotide-binding protein G(t) subunit alpha-2 OS=Mus musculus GN=Gnat2 PE=2 SV=2 - [GNAT2_MOUSE]
P43275	Histone H1.1 OS=Mus musculus GN=Hist1h1a PE=1 SV=2 - [H11_MOUSE]
P18872	Guanine nucleotide-binding protein G(o) subunit alpha OS=Mus musculus GN=Gnao1 PE=1 SV=3 - [GNAO_MOUSE]
P15409	Rhodopsin OS=Mus musculus GN=Rho PE=1 SV=2 - [OPSD_MOUSE]
P08249	Malate dehydrogenase, mitochondrial OS=Mus musculus GN=Mdh2 PE=1 SV=3 - [MDHM_MOUSE]
Q6PIC6	Sodium/potassium-transporting ATPase subunit alpha-3 OS=Mus musculus GN=Atp1a3 PE=1 SV=1 - [AT1A3_MOUSE]
P29387	Guanine nucleotide-binding protein subunit beta-4 OS=Mus musculus GN=Gnb4 PE=2 SV=4 - [GBB4_MOUSE]
P21550	Beta-enolase OS=Mus musculus GN=Eno3 PE=1 SV=3 - [ENOB_MOUSE]
P17742	Peptidyl-prolyl cis-trans isomerase A OS=Mus musculus GN=Ppia PE=1 SV=2 - [PPIA_MOUSE]
P15105	Glutamine synthetase OS=Mus musculus GN=Glul PE=1 SV=6 - [GLNA_MOUSE]
B2RSH2	Guanine nucleotide-binding protein G(i) subunit alpha-1 OS=Mus musculus GN=Gnai1 PE=2 SV=1 - [GNAI1_MOUSE]
Q9DC51	Guanine nucleotide-binding protein G(k) subunit alpha OS=Mus musculus GN=Gnai3 PE=1 SV=3 - [GNAI3_MOUSE]
P08752	Guanine nucleotide-binding protein G(i) subunit alpha-2 OS=Mus musculus GN=Gnai2 PE=1 SV=5 - [GNAI2_MOUSE]
Q8BFZ3	Beta-actin-like protein 2 OS=Mus musculus GN=Actbl2 PE=1 SV=1 - [ACTBL_MOUSE]
V9GX06	Protein Gm11214 (Fragment) OS=Mus musculus GN=Gm11214 PE=3 SV=1 - [V9GX06_MOUSE]
D3YYN7	Sodium/potassium-transporting ATPase subunit alpha-2 OS=Mus musculus GN=Atp1a2 PE=3 SV=1 - [D3YYN7_MOUSE]
Z4YKV1	Guanine nucleotide-binding protein G(s) subunit alpha isoforms short OS=Mus musculus GN=Gnas PE=1 SV=1 - [Z4YKV1_MOUSE]
P27601	Guanine nucleotide-binding protein subunit alpha-13 OS=Mus musculus GN=Gna13 PE=1 SV=1 - [GNA13_MOUSE]
P20443	S-arrestin OS=Mus musculus GN=Sag PE=2 SV=1 - [ARRS_MOUSE]
P06151	L-lactate dehydrogenase A chain OS=Mus musculus GN=Ldha PE=1 SV=3 - [LDHA_MOUSE]
P09411	Phosphoglycerate kinase 1 OS=Mus musculus GN=Pgk1 PE=1 SV=4 - [PGK1_MOUSE]
P62259	14-3-3 protein epsilon OS=Mus musculus GN=Ywhae PE=1 SV=1 - [1433E_MOUSE]
Q8VDN2	Sodium/potassium-transporting ATPase subunit alpha-1 OS=Mus musculus GN=Atp1a1 PE=1 SV=1 - [AT1A1_MOUSE]
P63101	14-3-3 protein zeta/delta OS=Mus musculus GN=Ywhaz PE=1 SV=1 - [1433Z_MOUSE]
F2Z471	Voltage-dependent anion-selective channel protein 1 OS=Mus musculus GN=Vdac1 PE=4 SV=1 - [F2Z471_MOUSE]
Q91VB8	Alpha globin 1 OS=Mus musculus GN=Hba-a1 PE=2 SV=1 - [Q91VB8_MOUSE]
P05064	Fructose-bisphosphate aldolase A OS=Mus musculus GN=Aldoa PE=1 SV=2 - [ALDOA_MOUSE]
S4R1W8	Glyceraldehyde-3-phosphate dehydrogenase (Fragment) OS=Mus musculus GN=Gapdh PE=1 SV=1 - [S4R1W8_MOUSE]
P17751	Triosephosphate isomerase OS=Mus musculus GN=Tpi1 PE=1 SV=4 - [TPIS_MOUSE]
P34884	Macrophage migration inhibitory factor OS=Mus musculus GN=Mif PE=1 SV=2 - [MIF_MOUSE]
P61982	14-3-3 protein gamma OS=Mus musculus GN=Ywhag PE=1 SV=2 - [1433G_MOUSE]
Q61011	Guanine nucleotide-binding protein G(I)/G(S)/G(T) subunit beta-3 OS=Mus musculus GN=Gnb3 PE=1 SV=2 - [GBB3_MOUSE]
P68254	14-3-3 protein theta OS=Mus musculus GN=Ywhaq PE=1 SV=1 - [1433T_MOUSE]
Q9DBJ1	Phosphoglycerate mutase 1 OS=Mus musculus GN=Pgam1 PE=1 SV=3 - [PGAM1_MOUSE]
Q9CQV8	14-3-3 protein beta/alpha OS=Mus musculus GN=Ywhab PE=1 SV=3 - [1433B_MOUSE]
Q60931	Voltage-dependent anion-selective channel protein 3 OS=Mus musculus GN=Vdac3 PE=1 SV=1 - [VDAC3_MOUSE]
P68510	14-3-3 protein eta OS=Mus musculus GN=Ywhah PE=1 SV=2 - [1433F_MOUSE]
Q9CPQ9	Fructose-bisphosphate aldolase OS=Mus musculus GN=Aldoart1 PE=2 SV=1 - [Q9CPQ9_MOUSE]
P62204	Calmodulin OS=Mus musculus GN=Calm1 PE=1 SV=2 - [CALM_MOUSE]
Q9WV27	Sodium/potassium-transporting ATPase subunit alpha-4 OS=Mus musculus GN=Atp1a4 PE=1 SV=3 - [AT1A4_MOUSE]
P05202	Aspartate aminotransferase, mitochondrial OS=Mus musculus GN=Got2 PE=1 SV=1 - [AATM_MOUSE]
P05063	Fructose-bisphosphate aldolase C OS=Mus musculus GN=Aldoc PE=1 SV=4 - [ALDOC_MOUSE]
Q9Z275	Retinaldehyde-binding protein 1 OS=Mus musculus GN=Rlbp1 PE=2 SV=3 - [RLBP1_MOUSE]
P14231	Sodium/potassium-transporting ATPase subunit beta-2 OS=Mus musculus GN=Atp1b2 PE=1 SV=2 - [AT1B2_MOUSE]
E9QB01	Neural cell adhesion molecule 1 OS=Mus musculus GN=Ncam1 PE=1 SV=2 - [E9QB01_MOUSE]
P32921	Tryptophan--tRNA ligase, cytoplasmic OS=Mus musculus GN=Wars PE=1 SV=2 - [SYWC_MOUSE]
P63017	Heat shock cognate 71 kDa protein OS=Mus musculus GN=Hspa8 PE=1 SV=1 - [HSP7C_MOUSE]
P06745	Glucose-6-phosphate isomerase OS=Mus musculus GN=Gpi PE=1 SV=4 - [G6PI_MOUSE]
O08553	Dihydropyrimidinase-related protein 2 OS=Mus musculus GN=Dpysl2 PE=1 SV=2 - [DPYL2_MOUSE]
P46096	Synaptotagmin-1 OS=Mus musculus GN=Syt1 PE=1 SV=1 - [SYT1_MOUSE]
P17156	Heat shock-related 70 kDa protein 2 OS=Mus musculus GN=Hspa2 PE=1 SV=2 - [HSP72_MOUSE]
P07901	Heat shock protein HSP 90-alpha OS=Mus musculus GN=Hsp90aa1 PE=1 SV=4 - [HS90A_MOUSE]
Q8VEM8	Phosphate carrier protein, mitochondrial OS=Mus musculus GN=Slc25a3 PE=1 SV=1 - [MPCP_MOUSE]
V9GX31	Protein Gm12728 OS=Mus musculus GN=Gm12728 PE=3 SV=1 - [V9GX31_MOUSE]
P14152	Malate dehydrogenase, cytoplasmic OS=Mus musculus GN=Mdh1 PE=1 SV=3 - [MDHC_MOUSE]
P17183	Gamma-enolase OS=Mus musculus GN=Eno2 PE=1 SV=2 - [ENOG_MOUSE]
P11499	Heat shock protein HSP 90-beta OS=Mus musculus GN=Hsp90ab1 PE=1 SV=3 - [HS90B_MOUSE]
P10126	Elongation factor 1-alpha 1 OS=Mus musculus GN=Eef1a1 PE=1 SV=3 - [EF1A1_MOUSE]
Q9DB20	ATP synthase subunit O, mitochondrial OS=Mus musculus GN=Atp5o PE=1 SV=1 - [ATPO_MOUSE]
Q60930	Voltage-dependent anion-selective channel protein 2 OS=Mus musculus GN=Vdac2 PE=1 SV=2 - [VDAC2_MOUSE]
P09041	Phosphoglycerate kinase 2 OS=Mus musculus GN=Pgk2 PE=1 SV=4 - [PGK2_MOUSE]
Q68FD5	Clathrin heavy chain 1 OS=Mus musculus GN=Cltc PE=1 SV=3 - [CLH1_MOUSE]
P62631	Elongation factor 1-alpha 2 OS=Mus musculus GN=Eef1a2 PE=1 SV=1 - [EF1A2_MOUSE]
P15499	Peripherin-2 OS=Mus musculus GN=Prph2 PE=1 SV=1 - [PRPH2_MOUSE]
P20152	Vimentin OS=Mus musculus GN=Vim PE=1 SV=3 - [VIME_MOUSE]
O08599	Syntaxin-binding protein 1 OS=Mus musculus GN=Stxbp1 PE=1 SV=2 - [STXB1_MOUSE]
P00920	Carbonic anhydrase 2 OS=Mus musculus GN=Ca2 PE=1 SV=4 - [CAH2_MOUSE]
P20029	78 kDa glucose-regulated protein OS=Mus musculus GN=Hspa5 PE=1 SV=3 - [GRP78_MOUSE]
P14094	Sodium/potassium-transporting ATPase subunit beta-1 OS=Mus musculus GN=Atp1b1 PE=1 SV=1 - [AT1B1_MOUSE]
Q6GT24	Peroxiredoxin 6 OS=Mus musculus GN=Prdx6 PE=2 SV=1 - [Q6GT24_MOUSE]
A0A0A6YY91	Neural cell adhesion molecule 1 (Fragment) OS=Mus musculus GN=Ncam1 PE=1 SV=1 - [A0A0A6YY91_MOUSE]
Q91WH7	ATPase, H+/K+ exchanging, gastric, alpha polypeptide OS=Mus musculus GN=Atp4a PE=2 SV=1 - [Q91WH7_MOUSE]
O70318	Band 4.1-like protein 2 OS=Mus musculus GN=Epb41l2 PE=1 SV=2 - [E41L2_MOUSE]
P50516	V-type proton ATPase catalytic subunit A OS=Mus musculus GN=Atp6v1a PE=1 SV=2 - [VATA_MOUSE]
F7BLT7	Guanine nucleotide-binding protein G(o) subunit alpha (Fragment) OS=Mus musculus GN=Gnao1 PE=4 SV=1 - [F7BLT7_MOUSE]
P12787	Cytochrome c oxidase subunit 5A, mitochondrial OS=Mus musculus GN=Cox5a PE=1 SV=2 - [COX5A_MOUSE]
Q9CZU6	Citrate synthase, mitochondrial OS=Mus musculus GN=Cs PE=1 SV=1 - [CISY_MOUSE]
P10922	Histone H1.0 OS=Mus musculus GN=H1f0 PE=2 SV=4 - [H10_MOUSE]
P46460	Vesicle-fusing ATPase OS=Mus musculus GN=Nsf PE=1 SV=2 - [NSF_MOUSE]
Q3TEA8	Heterochromatin protein 1-binding protein 3 OS=Mus musculus GN=Hp1bp3 PE=1 SV=1 - [HP1B3_MOUSE]
P99029	Peroxiredoxin-5, mitochondrial OS=Mus musculus GN=Prdx5 PE=1 SV=2 - [PRDX5_MOUSE]
Q8BWG8	Beta-arrestin-1 OS=Mus musculus GN=Arrb1 PE=1 SV=1 - [ARRB1_MOUSE]
P62984	Ubiquitin-60S ribosomal protein L40 OS=Mus musculus GN=Uba52 PE=1 SV=2 - [RL40_MOUSE]
P62983	Ubiquitin-40S ribosomal protein S27a OS=Mus musculus GN=Rps27a PE=1 SV=2 - [RS27A_MOUSE]
Q99KI0	Aconitate hydratase, mitochondrial OS=Mus musculus GN=Aco2 PE=1 SV=1 - [ACON_MOUSE]
P05201	Aspartate aminotransferase, cytoplasmic OS=Mus musculus GN=Got1 PE=1 SV=3 - [AATC_MOUSE]
P97427	Dihydropyrimidinase-related protein 1 OS=Mus musculus GN=Crmp1 PE=1 SV=1 - [DPYL1_MOUSE]
Q9QZQ8	Core histone macro-H2A.1 OS=Mus musculus GN=H2afy PE=1 SV=3 - [H2AY_MOUSE]
A0A0J9YUZ4	High mobility group protein B1 (Fragment) OS=Mus musculus GN=Hmgb1 PE=1 SV=1 - [A0A0J9YUZ4_MOUSE]
O88569	Heterogeneous nuclear ribonucleoproteins A2/B1 OS=Mus musculus GN=Hnrnpa2b1 PE=1 SV=2 - [ROA2_MOUSE]
P63011	Ras-related protein Rab-3A OS=Mus musculus GN=Rab3a PE=1 SV=1 - [RAB3A_MOUSE]
Q61012	Guanine nucleotide-binding protein G(T) subunit gamma-T1 OS=Mus musculus GN=Gngt1 PE=1 SV=3 - [GBG1_MOUSE]
P17879	Heat shock 70 kDa protein 1B OS=Mus musculus GN=Hspa1b PE=1 SV=3 - [HS71B_MOUSE]
Q61696	Heat shock 70 kDa protein 1A OS=Mus musculus GN=Hspa1a PE=1 SV=2 - [HS71A_MOUSE]
P62814	V-type proton ATPase subunit B, brain isoform OS=Mus musculus GN=Atp6v1b2 PE=1 SV=1 - [VATB2_MOUSE]
Q8C2Q8	ATP synthase gamma chain OS=Mus musculus GN=Atp5c1 PE=2 SV=1 - [Q8C2Q8_MOUSE]
P63044	Vesicle-associated membrane protein 2 OS=Mus musculus GN=Vamp2 PE=1 SV=2 - [VAMP2_MOUSE]
P62897	Cytochrome c, somatic OS=Mus musculus GN=Cycs PE=1 SV=2 - [CYC_MOUSE]
G3UVV4	Hexokinase 1, isoform CRA_f OS=Mus musculus GN=Hk1 PE=3 SV=1 - [G3UVV4_MOUSE]
P18760	Cofilin-1 OS=Mus musculus GN=Cfl1 PE=1 SV=3 - [COF1_MOUSE]
P40142	Transketolase OS=Mus musculus GN=Tkt PE=1 SV=1 - [TKT_MOUSE]
P43276	Histone H1.5 OS=Mus musculus GN=Hist1h1b PE=1 SV=2 - [H15_MOUSE]
Q9Z1L4	Retinoschisin OS=Mus musculus GN=Rs1 PE=1 SV=1 - [XLRS1_MOUSE]
P16125	L-lactate dehydrogenase B chain OS=Mus musculus GN=Ldhb PE=1 SV=2 - [LDHB_MOUSE]
Q61171	Peroxiredoxin-2 OS=Mus musculus GN=Prdx2 PE=1 SV=3 - [PRDX2_MOUSE]
P62821	Ras-related protein Rab-1A OS=Mus musculus GN=Rab1A PE=1 SV=3 - [RAB1A_MOUSE]
P35700	Peroxiredoxin-1 OS=Mus musculus GN=Prdx1 PE=1 SV=1 - [PRDX1_MOUSE]
P61979	Heterogeneous nuclear ribonucleoprotein K OS=Mus musculus GN=Hnrnpk PE=1 SV=1 - [HNRPK_MOUSE]
B2M1R6	Heterogeneous nuclear ribonucleoprotein K OS=Mus musculus GN=Hnrnpk PE=2 SV=1 - [B2M1R6_MOUSE]
P62827	GTP-binding nuclear protein Ran OS=Mus musculus GN=Ran PE=1 SV=3 - [RAN_MOUSE]
Q9QW08	Phosducin OS=Mus musculus GN=Pdc PE=2 SV=1 - [PHOS_MOUSE]
P19157	Glutathione S-transferase P 1 OS=Mus musculus GN=Gstp1 PE=1 SV=2 - [GSTP1_MOUSE]
Q8VEK3	Heterogeneous nuclear ribonucleoprotein U OS=Mus musculus GN=Hnrnpu PE=1 SV=1 - [HNRPU_MOUSE]
P48036	Annexin A5 OS=Mus musculus GN=Anxa5 PE=1 SV=1 - [ANXA5_MOUSE]
A2AL12	Heterogeneous nuclear ribonucleoprotein A3 OS=Mus musculus GN=Hnrnpa3 PE=4 SV=1 - [A2AL12_MOUSE]
J3QNY1	Uncharacterized protein OS=Mus musculus GN=Gm9242 PE=4 SV=1 - [J3QNY1_MOUSE]
P31786	Acyl-CoA-binding protein OS=Mus musculus GN=Dbi PE=1 SV=2 - [ACBP_MOUSE]
P61027	Ras-related protein Rab-10 OS=Mus musculus GN=Rab10 PE=1 SV=1 - [RAB10_MOUSE]
P18572	Basigin OS=Mus musculus GN=Bsg PE=1 SV=2 - [BASI_MOUSE]
Q8CCK0	Core histone macro-H2A.2 OS=Mus musculus GN=H2afy2 PE=1 SV=3 - [H2AW_MOUSE]
Q9D1G1	Ras-related protein Rab-1B OS=Mus musculus GN=Rab1b PE=1 SV=1 - [RAB1B_MOUSE]
P51863	V-type proton ATPase subunit d 1 OS=Mus musculus GN=Atp6v0d1 PE=1 SV=2 - [VA0D1_MOUSE]
P35564	Calnexin OS=Mus musculus GN=Canx PE=1 SV=1 - [CALX_MOUSE]
P70296	Phosphatidylethanolamine-binding protein 1 OS=Mus musculus GN=Pebp1 PE=1 SV=3 - [PEBP1_MOUSE]
O54983	Thiomorpholine-carboxylate dehydrogenase OS=Mus musculus GN=Crym PE=1 SV=1 - [CRYM_MOUSE]
P39053	Dynamin-1 OS=Mus musculus GN=Dnm1 PE=1 SV=2 - [DYN1_MOUSE]
A0A0J9YUN4	Dynamin-1 OS=Mus musculus GN=Dnm1 PE=1 SV=1 - [A0A0J9YUN4_MOUSE]
P10852	4F2 cell-surface antigen heavy chain OS=Mus musculus GN=Slc3a2 PE=1 SV=1 - [4F2_MOUSE]
Q99L13	3-hydroxyisobutyrate dehydrogenase, mitochondrial OS=Mus musculus GN=Hibadh PE=2 SV=1 - [3HIDH_MOUSE]
A0A0R4J2C2	Synaptotagmin II OS=Mus musculus GN=Syt2 PE=1 SV=1 - [A0A0R4J2C2_MOUSE]
P61028	Ras-related protein Rab-8B OS=Mus musculus GN=Rab8b PE=1 SV=1 - [RAB8B_MOUSE]
P55258	Ras-related protein Rab-8A OS=Mus musculus GN=Rab8a PE=1 SV=2 - [RAB8A_MOUSE]
G5E8G0	Heterogeneous nuclear ribonucleoprotein D, isoform CRA_b OS=Mus musculus GN=Hnrnpd PE=4 SV=1 - [G5E8G0_MOUSE]
Q60668	Heterogeneous nuclear ribonucleoprotein D0 OS=Mus musculus GN=Hnrnpd PE=1 SV=2 - [HNRPD_MOUSE]
Q9CPU0	Lactoylglutathione lyase OS=Mus musculus GN=Glo1 PE=1 SV=3 - [LGUL_MOUSE]
O35381	Acidic leucine-rich nuclear phosphoprotein 32 family member A OS=Mus musculus GN=Anp32a PE=1 SV=1 - [AN32A_MOUSE]
K3W4T3	V-type proton ATPase 116 kDa subunit a isoform 1 OS=Mus musculus GN=Atp6v0a1 PE=4 SV=1 - [K3W4T3_MOUSE]
Q3TCR7	Dynamin-2 OS=Mus musculus GN=Dnm2 PE=2 SV=1 - [Q3TCR7_MOUSE]
P35283	Ras-related protein Rab-12 OS=Mus musculus GN=Rab12 PE=1 SV=3 - [RAB12_MOUSE]
Q91V14	Solute carrier family 12 member 5 OS=Mus musculus GN=Slc12a5 PE=1 SV=2 - [S12A5_MOUSE]
P24622	Alpha-crystallin A chain OS=Mus musculus GN=Cryaa PE=2 SV=1 - [CRYAA_MOUSE]
E9PWE8	Dihydropyrimidinase-related protein 3 OS=Mus musculus GN=Dpysl3 PE=4 SV=1 - [E9PWE8_MOUSE]
Q9CQN1	Heat shock protein 75 kDa, mitochondrial OS=Mus musculus GN=Trap1 PE=1 SV=1 - [TRAP1_MOUSE]
Q8BG39	Synaptic vesicle glycoprotein 2B OS=Mus musculus GN=Sv2b PE=1 SV=1 - [SV2B_MOUSE]
P97822	Acidic leucine-rich nuclear phosphoprotein 32 family member E OS=Mus musculus GN=Anp32e PE=1 SV=2 - [AN32E_MOUSE]
O55022	Membrane-associated progesterone receptor component 1 OS=Mus musculus GN=Pgrmc1 PE=1 SV=4 - [PGRC1_MOUSE]
Q6PHN9	Ras-related protein Rab-35 OS=Mus musculus GN=Rab35 PE=1 SV=1 - [RAB35_MOUSE]
Q61990	Poly(rC)-binding protein 2 OS=Mus musculus GN=Pcbp2 PE=1 SV=1 - [PCBP2_MOUSE]
G3X905	G protein-coupled receptor kinase 1 OS=Mus musculus GN=Grk1 PE=3 SV=1 - [G3X905_MOUSE]
P08113	Endoplasmin OS=Mus musculus GN=Hsp90b1 PE=1 SV=2 - [ENPL_MOUSE]
Q91ZR1	Ras-related protein Rab-4B OS=Mus musculus GN=Rab4b PE=2 SV=2 - [RAB4B_MOUSE]
E9QLL2	Dynamin-3 OS=Mus musculus GN=Dnm3 PE=3 SV=1 - [E9QLL2_MOUSE]
P61922	4-aminobutyrate aminotransferase, mitochondrial OS=Mus musculus GN=Abat PE=1 SV=1 - [GABT_MOUSE]
Q8BYK4	Retinol dehydrogenase 12 OS=Mus musculus GN=Rdh12 PE=2 SV=1 - [RDH12_MOUSE]
P50396	Rab GDP dissociation inhibitor alpha OS=Mus musculus GN=Gdi1 PE=1 SV=3 - [GDIA_MOUSE]
P58252	Elongation factor 2 OS=Mus musculus GN=Eef2 PE=1 SV=2 - [EF2_MOUSE]
P56564	Excitatory amino acid transporter 1 OS=Mus musculus GN=Slc1a3 PE=1 SV=2 - [EAA1_MOUSE]
Q9CZT8	Ras-related protein Rab-3B OS=Mus musculus GN=Rab3b PE=1 SV=1 - [RAB3B_MOUSE]
P27773	Protein disulfide-isomerase A3 OS=Mus musculus GN=Pdia3 PE=1 SV=2 - [PDIA3_MOUSE]
Q02053	Ubiquitin-like modifier-activating enzyme 1 OS=Mus musculus GN=Uba1 PE=1 SV=1 - [UBA1_MOUSE]
P30681	High mobility group protein B2 OS=Mus musculus GN=Hmgb2 PE=1 SV=3 - [HMGB2_MOUSE]
P50518	V-type proton ATPase subunit E 1 OS=Mus musculus GN=Atp6v1e1 PE=1 SV=2 - [VATE1_MOUSE]
A3KGU7	Protein Spna2 OS=Mus musculus GN=Spna2 PE=4 SV=1 - [A3KGU7_MOUSE]
A3KGU5	Protein Spna2 OS=Mus musculus GN=Spna2 PE=4 SV=1 - [A3KGU5_MOUSE]
Q08331	Calretinin OS=Mus musculus GN=Calb2 PE=1 SV=3 - [CALB2_MOUSE]
O08528	Hexokinase-2 OS=Mus musculus GN=Hk2 PE=1 SV=1 - [HXK2_MOUSE]
P24549	Retinal dehydrogenase 1 OS=Mus musculus GN=Aldh1a1 PE=1 SV=5 - [AL1A1_MOUSE]
Q8R081	Heterogeneous nuclear ribonucleoprotein L OS=Mus musculus GN=Hnrnpl PE=1 SV=2 - [HNRPL_MOUSE]
P57722	Poly(rC)-binding protein 3 OS=Mus musculus GN=Pcbp3 PE=2 SV=3 - [PCBP3_MOUSE]
Q8K2B3	Succinate dehydrogenase [ubiquinone] flavoprotein subunit, mitochondrial OS=Mus musculus GN=Sdha PE=1 SV=1 - [DHSA_MOUSE]
Q9Z130	Heterogeneous nuclear ribonucleoprotein D-like OS=Mus musculus GN=Hnrpdl PE=1 SV=1 - [HNRDL_MOUSE]
Q8K0A8	Phosphodiesterase 6A, cGMP-specific, rod, alpha OS=Mus musculus GN=Pde6a PE=2 SV=1 - [Q8K0A8_MOUSE]
P14211	Calreticulin OS=Mus musculus GN=Calr PE=1 SV=1 - [CALR_MOUSE]
Q01853	Transitional endoplasmic reticulum ATPase OS=Mus musculus GN=Vcp PE=1 SV=4 - [TERA_MOUSE]
P62823	Ras-related protein Rab-3C OS=Mus musculus GN=Rab3c PE=1 SV=1 - [RAB3C_MOUSE]
Q8R1B7	MCG12909, isoform CRA_a OS=Mus musculus GN=Stx3 PE=2 SV=1 - [Q8R1B7_MOUSE]
E9Q035	Protein Gm20425 OS=Mus musculus GN=Gm20425 PE=4 SV=1 - [E9Q035_MOUSE]
Q921I1	Serotransferrin OS=Mus musculus GN=Tf PE=1 SV=1 - [TRFE_MOUSE]
Q91W97	Putative hexokinase HKDC1 OS=Mus musculus GN=Hkdc1 PE=2 SV=1 - [HKDC1_MOUSE]
P34057	Recoverin OS=Mus musculus GN=Rcvrn PE=2 SV=2 - [RECO_MOUSE]
Q91XV3	Brain acid soluble protein 1 OS=Mus musculus GN=Basp1 PE=1 SV=3 - [BASP1_MOUSE]
Q8K310	Matrin-3 OS=Mus musculus GN=Matr3 PE=1 SV=1 - [MATR3_MOUSE]
Q921F2	TAR DNA-binding protein 43 OS=Mus musculus GN=Tardbp PE=1 SV=1 - [TADBP_MOUSE]
Q9Z204	Heterogeneous nuclear ribonucleoproteins C1/C2 OS=Mus musculus GN=Hnrnpc PE=1 SV=1 - [HNRPC_MOUSE]
Q93092	Transaldolase OS=Mus musculus GN=Taldo1 PE=1 SV=2 - [TALDO_MOUSE]
P60335	Poly(rC)-binding protein 1 OS=Mus musculus GN=Pcbp1 PE=1 SV=1 - [PCBP1_MOUSE]
P61294	Ras-related protein Rab-6B OS=Mus musculus GN=Rab6b PE=1 SV=1 - [RAB6B_MOUSE]
P35279	Ras-related protein Rab-6A OS=Mus musculus GN=Rab6a PE=1 SV=4 - [RAB6A_MOUSE]
P23440	Rod cGMP-specific 3',5'-cyclic phosphodiesterase subunit beta OS=Mus musculus GN=Pde6b PE=2 SV=3 - [PDE6B_MOUSE]
Q9WV92	Band 4.1-like protein 3 OS=Mus musculus GN=Epb41l3 PE=1 SV=1 - [E41L3_MOUSE]
E9Q1V9	Calcium/calmodulin-dependent protein kinase type II subunit delta OS=Mus musculus GN=Camk2d PE=4 SV=1 - [E9Q1V9_MOUSE]
P12382	6-phosphofructokinase, liver type OS=Mus musculus GN=Pfkl PE=1 SV=4 - [K6PL_MOUSE]
P26041	Moesin OS=Mus musculus GN=Msn PE=1 SV=3 - [MOES_MOUSE]
Q8BHC1	Ras-related protein Rab-39B OS=Mus musculus GN=Rab39b PE=2 SV=1 - [RB39B_MOUSE]
O35737	Heterogeneous nuclear ribonucleoprotein H OS=Mus musculus GN=Hnrnph1 PE=1 SV=3 - [HNRH1_MOUSE]
P30275	Creatine kinase U-type, mitochondrial OS=Mus musculus GN=Ckmt1 PE=1 SV=1 - [KCRU_MOUSE]
Q61598	Rab GDP dissociation inhibitor beta OS=Mus musculus GN=Gdi2 PE=1 SV=1 - [GDIB_MOUSE]
Q9CWS0	N(G),N(G)-dimethylarginine dimethylaminohydrolase 1 OS=Mus musculus GN=Ddah1 PE=1 SV=3 - [DDAH1_MOUSE]
P17809	Solute carrier family 2, facilitated glucose transporter member 1 OS=Mus musculus GN=Slc2a1 PE=1 SV=4 - [GTR1_MOUSE]
E9Q7K1	Guanylate kinase OS=Mus musculus GN=Guk1 PE=4 SV=1 - [E9Q7K1_MOUSE]
O55131	Septin-7 OS=Mus musculus GN=Sept7 PE=1 SV=1 - [SEPT7_MOUSE]
P07310	Creatine kinase M-type OS=Mus musculus GN=Ckm PE=1 SV=1 - [KCRM_MOUSE]
P26040	Ezrin OS=Mus musculus GN=Ezr PE=1 SV=3 - [EZRI_MOUSE]
P00493	Hypoxanthine-guanine phosphoribosyltransferase OS=Mus musculus GN=Hprt1 PE=1 SV=3 - [HPRT_MOUSE]
P35802	Neuronal membrane glycoprotein M6-a OS=Mus musculus GN=Gpm6a PE=1 SV=1 - [GPM6A_MOUSE]
Q9R0P5	Destrin OS=Mus musculus GN=Dstn PE=1 SV=3 - [DEST_MOUSE]
Q91V41	Ras-related protein Rab-14 OS=Mus musculus GN=Rab14 PE=1 SV=3 - [RAB14_MOUSE]
P09405	Nucleolin OS=Mus musculus GN=Ncl PE=1 SV=2 - [NUCL_MOUSE]
Q99L47	Hsc70-interacting protein OS=Mus musculus GN=St13 PE=2 SV=1 - [F10A1_MOUSE]
Q99020	Heterogeneous nuclear ribonucleoprotein A/B OS=Mus musculus GN=Hnrnpab PE=1 SV=1 - [ROAA_MOUSE]
P63001	Ras-related C3 botulinum toxin substrate 1 OS=Mus musculus GN=Rac1 PE=1 SV=1 - [RAC1_MOUSE]
P26043	Radixin OS=Mus musculus GN=Rdx PE=1 SV=3 - [RADI_MOUSE]
Q8C605	6-phosphofructokinase OS=Mus musculus GN=Pfkp PE=2 SV=1 - [Q8C605_MOUSE]
P62852	40S ribosomal protein S25 OS=Mus musculus GN=Rps25 PE=2 SV=1 - [RS25_MOUSE]
Q8CI94	Glycogen phosphorylase, brain form OS=Mus musculus GN=Pygb PE=1 SV=3 - [PYGB_MOUSE]
E9PZ00	Sulfated glycoprotein 1 OS=Mus musculus GN=Psap PE=4 SV=1 - [E9PZ00_MOUSE]
Q9WUL7	ADP-ribosylation factor-like protein 3 OS=Mus musculus GN=Arl3 PE=1 SV=1 - [ARL3_MOUSE]
Q9WUB3	Glycogen phosphorylase, muscle form OS=Mus musculus GN=Pygm PE=1 SV=3 - [PYGM_MOUSE]
P09602	Non-histone chromosomal protein HMG-17 OS=Mus musculus GN=Hmgn2 PE=1 SV=2 - [HMGN2_MOUSE]
P18242	Cathepsin D OS=Mus musculus GN=Ctsd PE=1 SV=1 - [CATD_MOUSE]
P49312	Heterogeneous nuclear ribonucleoprotein A1 OS=Mus musculus GN=Hnrnpa1 PE=1 SV=2 - [ROA1_MOUSE]
P61205	ADP-ribosylation factor 3 OS=Mus musculus GN=Arf3 PE=2 SV=2 - [ARF3_MOUSE]
P84078	ADP-ribosylation factor 1 OS=Mus musculus GN=Arf1 PE=1 SV=2 - [ARF1_MOUSE]
P47955	60S acidic ribosomal protein P1 OS=Mus musculus GN=Rplp1 PE=1 SV=1 - [RLA1_MOUSE]
Q8R1W8	Interphotoreceptor matrix proteoglycan 1 OS=Mus musculus GN=Impg1 PE=1 SV=1 - [IMPG1_MOUSE]
P62962	Profilin-1 OS=Mus musculus GN=Pfn1 PE=1 SV=2 - [PROF1_MOUSE]
P48722	Heat shock 70 kDa protein 4L OS=Mus musculus GN=Hspa4l PE=1 SV=2 - [HS74L_MOUSE]
P12658	Calbindin OS=Mus musculus GN=Calb1 PE=1 SV=2 - [CALB1_MOUSE]
Q9QUI0	Transforming protein RhoA OS=Mus musculus GN=Rhoa PE=1 SV=1 - [RHOA_MOUSE]
Q9D0M5	Dynein light chain 2, cytoplasmic OS=Mus musculus GN=Dynll2 PE=1 SV=1 - [DYL2_MOUSE]
Q64520	Guanylate kinase OS=Mus musculus GN=Guk1 PE=1 SV=2 - [KGUA_MOUSE]
Q9R0Q7	Prostaglandin E synthase 3 OS=Mus musculus GN=Ptges3 PE=1 SV=1 - [TEBP_MOUSE]
Q8VIJ6	Splicing factor, proline- and glutamine-rich OS=Mus musculus GN=Sfpq PE=1 SV=1 - [SFPQ_MOUSE]
P45591	Cofilin-2 OS=Mus musculus GN=Cfl2 PE=1 SV=1 - [COF2_MOUSE]
P17427	AP-2 complex subunit alpha-2 OS=Mus musculus GN=Ap2a2 PE=1 SV=2 - [AP2A2_MOUSE]
Q9QYG0	Protein NDRG2 OS=Mus musculus GN=Ndrg2 PE=1 SV=1 - [NDRG2_MOUSE]
Q76MZ3	Serine/threonine-protein phosphatase 2A 65 kDa regulatory subunit A alpha isoform OS=Mus musculus GN=Ppp2r1a PE=1 SV=3 - [2AAA_MOUSE]
Q5SVG5	AP-1 complex subunit beta-1 OS=Mus musculus GN=Ap1b1 PE=2 SV=1 - [Q5SVG5_MOUSE]
Q61316	Heat shock 70 kDa protein 4 OS=Mus musculus GN=Hspa4 PE=1 SV=1 - [HSP74_MOUSE]
Q9WVT6	Carbonic anhydrase 14 OS=Mus musculus GN=Ca14 PE=1 SV=1 - [CAH14_MOUSE]
Q99JI6	Ras-related protein Rap-1b OS=Mus musculus GN=Rap1b PE=2 SV=2 - [RAP1B_MOUSE]
P62835	Ras-related protein Rap-1A OS=Mus musculus GN=Rap1a PE=2 SV=1 - [RAP1A_MOUSE]
Q9Z1N5	Spliceosome RNA helicase Ddx39b OS=Mus musculus GN=Ddx39b PE=1 SV=1 - [DX39B_MOUSE]
Q9ET01	Glycogen phosphorylase, liver form OS=Mus musculus GN=Pygl PE=1 SV=4 - [PYGL_MOUSE]
Q62420	Endophilin-A1 OS=Mus musculus GN=Sh3gl2 PE=1 SV=2 - [SH3G2_MOUSE]
Q9CX86	Heterogeneous nuclear ribonucleoprotein A0 OS=Mus musculus GN=Hnrnpa0 PE=1 SV=1 - [ROA0_MOUSE]
Q9JJV2	Profilin-2 OS=Mus musculus GN=Pfn2 PE=1 SV=3 - [PROF2_MOUSE]
P28656	Nucleosome assembly protein 1-like 1 OS=Mus musculus GN=Nap1l1 PE=1 SV=2 - [NP1L1_MOUSE]
P70333	Heterogeneous nuclear ribonucleoprotein H2 OS=Mus musculus GN=Hnrnph2 PE=1 SV=1 - [HNRH2_MOUSE]
P80318	T-complex protein 1 subunit gamma OS=Mus musculus GN=Cct3 PE=1 SV=1 - [TCPG_MOUSE]
Q80TB8	Synaptic vesicle membrane protein VAT-1 homolog-like OS=Mus musculus GN=Vat1l PE=2 SV=2 - [VAT1L_MOUSE]
Q8BSL7	ADP-ribosylation factor 2 OS=Mus musculus GN=Arf2 PE=1 SV=2 - [ARF2_MOUSE]
Q8VHM5	Heterogeneous nuclear ribonucleoprotein R OS=Mus musculus GN=Hnrnpr PE=2 SV=1 - [Q8VHM5_MOUSE]
P35762	CD81 antigen OS=Mus musculus GN=Cd81 PE=1 SV=2 - [CD81_MOUSE]
P14148	60S ribosomal protein L7 OS=Mus musculus GN=Rpl7 PE=2 SV=2 - [RL7_MOUSE]
Q99LD8	N(G),N(G)-dimethylarginine dimethylaminohydrolase 2 OS=Mus musculus GN=Ddah2 PE=1 SV=1 - [DDAH2_MOUSE]
P17426	AP-2 complex subunit alpha-1 OS=Mus musculus GN=Ap2a1 PE=1 SV=1 - [AP2A1_MOUSE]
Q9DBG3	AP-2 complex subunit beta OS=Mus musculus GN=Ap2b1 PE=1 SV=1 - [AP2B1_MOUSE]
P14206	40S ribosomal protein SA OS=Mus musculus GN=Rpsa PE=1 SV=4 - [RSSA_MOUSE]
Q61656	Probable ATP-dependent RNA helicase DDX5 OS=Mus musculus GN=Ddx5 PE=1 SV=2 - [DDX5_MOUSE]
Q9Z2X1	Heterogeneous nuclear ribonucleoprotein F OS=Mus musculus GN=Hnrnpf PE=1 SV=3 - [HNRPF_MOUSE]
Q8R5C5	Beta-centractin OS=Mus musculus GN=Actr1b PE=1 SV=1 - [ACTY_MOUSE]
Q00915	Retinol-binding protein 1 OS=Mus musculus GN=Rbp1 PE=2 SV=2 - [RET1_MOUSE]
P61164	Alpha-centractin OS=Mus musculus GN=Actr1a PE=2 SV=1 - [ACTZ_MOUSE]
O88342	WD repeat-containing protein 1 OS=Mus musculus GN=Wdr1 PE=1 SV=3 - [WDR1_MOUSE]
P24288	Branched-chain-amino-acid aminotransferase, cytosolic OS=Mus musculus GN=Bcat1 PE=2 SV=2 - [BCAT1_MOUSE]
Q8VDW0	ATP-dependent RNA helicase DDX39A OS=Mus musculus GN=Ddx39a PE=2 SV=1 - [DX39A_MOUSE]
Q9EST5	Acidic leucine-rich nuclear phosphoprotein 32 family member B OS=Mus musculus GN=Anp32b PE=1 SV=1 - [AN32B_MOUSE]
Q5SVJ1	Calcium/calmodulin-dependent protein kinase II, beta OS=Mus musculus GN=Camk2b PE=2 SV=1 - [Q5SVJ1_MOUSE]
P46638	Ras-related protein Rab-11B OS=Mus musculus GN=Rab11b PE=1 SV=3 - [RB11B_MOUSE]
P48758	Carbonyl reductase [NADPH] 1 OS=Mus musculus GN=Cbr1 PE=1 SV=3 - [CBR1_MOUSE]
P62702	40S ribosomal protein S4, X isoform OS=Mus musculus GN=Rps4x PE=2 SV=2 - [RS4X_MOUSE]
Q9D517	1-acyl-sn-glycerol-3-phosphate acyltransferase gamma OS=Mus musculus GN=Agpat3 PE=1 SV=2 - [PLCC_MOUSE]
Q62159	Rho-related GTP-binding protein RhoC OS=Mus musculus GN=Rhoc PE=1 SV=2 - [RHOC_MOUSE]
Q9JMG7	Hepatoma-derived growth factor-related protein 3 OS=Mus musculus GN=Hdgfrp3 PE=1 SV=2 - [HDGR3_MOUSE]
A0A0J9YTY0	Septin-11 OS=Mus musculus GN=Sept11 PE=1 SV=1 - [A0A0J9YTY0_MOUSE]
P67984	60S ribosomal protein L22 OS=Mus musculus GN=Rpl22 PE=2 SV=2 - [RL22_MOUSE]
P47857	6-phosphofructokinase, muscle type OS=Mus musculus GN=Pfkm PE=1 SV=3 - [K6PF_MOUSE]
P63325	40S ribosomal protein S10 OS=Mus musculus GN=Rps10 PE=1 SV=1 - [RS10_MOUSE]
P09103	Protein disulfide-isomerase OS=Mus musculus GN=P4hb PE=1 SV=2 - [PDIA1_MOUSE]
Q3V117	ATP citrate lyase OS=Mus musculus GN=Acly PE=2 SV=1 - [Q3V117_MOUSE]
P63330	Serine/threonine-protein phosphatase 2A catalytic subunit alpha isoform OS=Mus musculus GN=Ppp2ca PE=1 SV=1 - [PP2AA_MOUSE]
P80316	T-complex protein 1 subunit epsilon OS=Mus musculus GN=Cct5 PE=1 SV=1 - [TCPE_MOUSE]
P23927	Alpha-crystallin B chain OS=Mus musculus GN=Cryab PE=1 SV=2 - [CRYAB_MOUSE]
P10649	Glutathione S-transferase Mu 1 OS=Mus musculus GN=Gstm1 PE=1 SV=2 - [GSTM1_MOUSE]
P27659	60S ribosomal protein L3 OS=Mus musculus GN=Rpl3 PE=2 SV=3 - [RL3_MOUSE]
P62715	Serine/threonine-protein phosphatase 2A catalytic subunit beta isoform OS=Mus musculus GN=Ppp2cb PE=1 SV=1 - [PP2AB_MOUSE]
P47754	F-actin-capping protein subunit alpha-2 OS=Mus musculus GN=Capza2 PE=1 SV=3 - [CAZA2_MOUSE]
Q6ZQ38	Cullin-associated NEDD8-dissociated protein 1 OS=Mus musculus GN=Cand1 PE=2 SV=2 - [CAND1_MOUSE]
P25444	40S ribosomal protein S2 OS=Mus musculus GN=Rps2 PE=1 SV=3 - [RS2_MOUSE]
Q8BHN3	Neutral alpha-glucosidase AB OS=Mus musculus GN=Ganab PE=1 SV=1 - [GANAB_MOUSE]
Q9Z2R6	Protein unc-119 homolog A OS=Mus musculus GN=Unc119 PE=1 SV=1 - [U119A_MOUSE]
O09131	Glutathione S-transferase omega-1 OS=Mus musculus GN=Gsto1 PE=2 SV=2 - [GSTO1_MOUSE]
D3YVP6	Glutathione S-transferase Mu 7 OS=Mus musculus GN=Gstm7 PE=4 SV=2 - [D3YVP6_MOUSE]
Q9R0P3	S-formylglutathione hydrolase OS=Mus musculus GN=Esd PE=2 SV=1 - [ESTD_MOUSE]
P14131	40S ribosomal protein S16 OS=Mus musculus GN=Rps16 PE=2 SV=4 - [RS16_MOUSE]
P12970	60S ribosomal protein L7a OS=Mus musculus GN=Rpl7a PE=2 SV=2 - [RL7A_MOUSE]
Q3TWV4	AP-2 complex subunit mu OS=Mus musculus GN=Ap2m1 PE=2 SV=1 - [Q3TWV4_MOUSE]
P62082	40S ribosomal protein S7 OS=Mus musculus GN=Rps7 PE=2 SV=1 - [RS7_MOUSE]
O35098	Dihydropyrimidinase-related protein 4 OS=Mus musculus GN=Dpysl4 PE=1 SV=1 - [DPYL4_MOUSE]
P14873	Microtubule-associated protein 1B OS=Mus musculus GN=Map1b PE=1 SV=2 - [MAP1B_MOUSE]
F7DEU6	Inosine-5'-monophosphate dehydrogenase OS=Mus musculus GN=Impdh1 PE=1 SV=2 - [F7DEU6_MOUSE]
Q8CHH9	Septin-8 OS=Mus musculus GN=Sept8 PE=1 SV=4 - [SEPT8_MOUSE]
A0A0A6YX18	V-type proton ATPase subunit H OS=Mus musculus GN=Atp6v1h PE=1 SV=1 - [A0A0A6YX18_MOUSE]
Q99K48	Non-POU domain-containing octamer-binding protein OS=Mus musculus GN=Nono PE=1 SV=3 - [NONO_MOUSE]
Q9Z1G3	V-type proton ATPase subunit C 1 OS=Mus musculus GN=Atp6v1c1 PE=1 SV=4 - [VATC1_MOUSE]
Q9JHU4	Cytoplasmic dynein 1 heavy chain 1 OS=Mus musculus GN=Dync1h1 PE=1 SV=2 - [DYHC1_MOUSE]
P42669	Transcriptional activator protein Pur-alpha OS=Mus musculus GN=Pura PE=1 SV=1 - [PURA_MOUSE]
Q9D0E1	Heterogeneous nuclear ribonucleoprotein M OS=Mus musculus GN=Hnrnpm PE=1 SV=3 - [HNRPM_MOUSE]
Q8BP67	60S ribosomal protein L24 OS=Mus musculus GN=Rpl24 PE=2 SV=2 - [RL24_MOUSE]
P28663	Beta-soluble NSF attachment protein OS=Mus musculus GN=Napb PE=1 SV=2 - [SNAB_MOUSE]
P70349	Histidine triad nucleotide-binding protein 1 OS=Mus musculus GN=Hint1 PE=1 SV=3 - [HINT1_MOUSE]
P97351	40S ribosomal protein S3a OS=Mus musculus GN=Rps3a PE=1 SV=3 - [RS3A_MOUSE]
P80317	T-complex protein 1 subunit zeta OS=Mus musculus GN=Cct6a PE=1 SV=3 - [TCPZ_MOUSE]
P16460	Argininosuccinate synthase OS=Mus musculus GN=Ass1 PE=1 SV=1 - [ASSY_MOUSE]
P00329	Alcohol dehydrogenase 1 OS=Mus musculus GN=Adh1 PE=2 SV=2 - [ADH1_MOUSE]
F6YVP7	Uncharacterized protein OS=Mus musculus GN=Gm10260 PE=3 SV=2 - [F6YVP7_MOUSE]
P62881	Guanine nucleotide-binding protein subunit beta-5 OS=Mus musculus GN=Gnb5 PE=1 SV=1 - [GBB5_MOUSE]
Q8K1M3	Protein kinase, cAMP dependent regulatory, type II alpha OS=Mus musculus GN=Prkar2a PE=2 SV=1 - [Q8K1M3_MOUSE]
P62242	40S ribosomal protein S8 OS=Mus musculus GN=Rps8 PE=1 SV=2 - [RS8_MOUSE]
O70503	Estradiol 17-beta-dehydrogenase 12 OS=Mus musculus GN=Hsd17b12 PE=2 SV=1 - [DHB12_MOUSE]
E9QAZ2	Ribosomal protein L15 OS=Mus musculus GN=Gm10020 PE=3 SV=1 - [E9QAZ2_MOUSE]
P11798	Calcium/calmodulin-dependent protein kinase type II subunit alpha OS=Mus musculus GN=Camk2a PE=1 SV=2 - [KCC2A_MOUSE]
Q5XG69	Soluble lamin-associated protein of 75 kDa OS=Mus musculus GN=Fam169a PE=1 SV=3 - [F169A_MOUSE]
E9PYL9	Uncharacterized protein OS=Mus musculus GN=Gm10036 PE=3 SV=1 - [E9PYL9_MOUSE]
Q61553	Fascin OS=Mus musculus GN=Fscn1 PE=1 SV=4 - [FSCN1_MOUSE]
E9Q0U7	Heat shock protein 105 kDa OS=Mus musculus GN=Hsph1 PE=3 SV=1 - [E9Q0U7_MOUSE]
P80315	T-complex protein 1 subunit delta OS=Mus musculus GN=Cct4 PE=1 SV=3 - [TCPD_MOUSE]
G3X9T4	RIKEN cDNA 4930583H14, isoform CRA_a OS=Mus musculus GN=Mgarp PE=4 SV=1 - [G3X9T4_MOUSE]
Q8VI64	Protein MGARP OS=Mus musculus GN=Mgarp PE=1 SV=1 - [HUMMR_MOUSE]
Q6ZWN5	40S ribosomal protein S9 OS=Mus musculus GN=Rps9 PE=2 SV=3 - [RS9_MOUSE]
Q91YZ2	C-terminal binding protein 2, isoform CRA_b OS=Mus musculus GN=Ctbp2 PE=2 SV=1 - [Q91YZ2_MOUSE]
Q99P72	Reticulon-4 OS=Mus musculus GN=Rtn4 PE=1 SV=2 - [RTN4_MOUSE]
P51150	Ras-related protein Rab-7a OS=Mus musculus GN=Rab7a PE=1 SV=2 - [RAB7A_MOUSE]
P14869	60S acidic ribosomal protein P0 OS=Mus musculus GN=Rplp0 PE=1 SV=3 - [RLA0_MOUSE]
G3UZI2	Heterogeneous nuclear ribonucleoprotein Q OS=Mus musculus GN=Syncrip PE=4 SV=1 - [G3UZI2_MOUSE]
P29341	Polyadenylate-binding protein 1 OS=Mus musculus GN=Pabpc1 PE=1 SV=2 - [PABP1_MOUSE]
P62141	Serine/threonine-protein phosphatase PP1-beta catalytic subunit OS=Mus musculus GN=Ppp1cb PE=1 SV=3 - [PP1B_MOUSE]
P62137	Serine/threonine-protein phosphatase PP1-alpha catalytic subunit OS=Mus musculus GN=Ppp1ca PE=1 SV=1 - [PP1A_MOUSE]
P63087	Serine/threonine-protein phosphatase PP1-gamma catalytic subunit OS=Mus musculus GN=Ppp1cc PE=1 SV=1 - [PP1G_MOUSE]
A2BE93	Protein SET (Fragment) OS=Mus musculus GN=Set PE=3 SV=1 - [A2BE93_MOUSE]
Q9Z2D6	Methyl-CpG-binding protein 2 OS=Mus musculus GN=Mecp2 PE=1 SV=1 - [MECP2_MOUSE]
P80314	T-complex protein 1 subunit beta OS=Mus musculus GN=Cct2 PE=1 SV=4 - [TCPB_MOUSE]
Q3UMU9	Hepatoma-derived growth factor-related protein 2 OS=Mus musculus GN=Hdgfrp2 PE=1 SV=1 - [HDGR2_MOUSE]
O70325	Phospholipid hydroperoxide glutathione peroxidase, mitochondrial OS=Mus musculus GN=Gpx4 PE=1 SV=4 - [GPX41_MOUSE]
P62908	40S ribosomal protein S3 OS=Mus musculus GN=Rps3 PE=1 SV=1 - [RS3_MOUSE]
Q501J6	Probable ATP-dependent RNA helicase DDX17 OS=Mus musculus GN=Ddx17 PE=2 SV=1 - [DDX17_MOUSE]
Q6IMB1	Ras-like protein family member 11A OS=Mus musculus GN=Rasl11a PE=1 SV=1 - [RSLBA_MOUSE]
F6WHQ7	Glutathione S-transferase Mu 1 (Fragment) OS=Mus musculus GN=Gstm1 PE=3 SV=1 - [F6WHQ7_MOUSE]
Q923T9	Calcium/calmodulin-dependent protein kinase type II subunit gamma OS=Mus musculus GN=Camk2g PE=1 SV=1 - [KCC2G_MOUSE]
Q61425	Hydroxyacyl-coenzyme A dehydrogenase, mitochondrial OS=Mus musculus GN=Hadh PE=1 SV=2 - [HCDH_MOUSE]
P50247	Adenosylhomocysteinase OS=Mus musculus GN=Ahcy PE=1 SV=3 - [SAHH_MOUSE]
P53994	Ras-related protein Rab-2A OS=Mus musculus GN=Rab2a PE=1 SV=1 - [RAB2A_MOUSE]
P97300	Neuroplastin OS=Mus musculus GN=Nptn PE=1 SV=3 - [NPTN_MOUSE]
A2BI12	PC4 and SFRS1 interacting protein 1 OS=Mus musculus GN=Psip1 PE=4 SV=1 - [A2BI12_MOUSE]
Q99JF8	PC4 and SFRS1-interacting protein OS=Mus musculus GN=Psip1 PE=1 SV=1 - [PSIP1_MOUSE]
Q91VR5	ATP-dependent RNA helicase DDX1 OS=Mus musculus GN=Ddx1 PE=1 SV=1 - [DDX1_MOUSE]
Q9WV55	Vesicle-associated membrane protein-associated protein A OS=Mus musculus GN=Vapa PE=1 SV=2 - [VAPA_MOUSE]
P62849	40S ribosomal protein S24 OS=Mus musculus GN=Rps24 PE=1 SV=1 - [RS24_MOUSE]
P61750	ADP-ribosylation factor 4 OS=Mus musculus GN=Arf4 PE=2 SV=2 - [ARF4_MOUSE]
P62830	60S ribosomal protein L23 OS=Mus musculus GN=Rpl23 PE=1 SV=1 - [RL23_MOUSE]
Q9CR57	60S ribosomal protein L14 OS=Mus musculus GN=Rpl14 PE=2 SV=3 - [RL14_MOUSE]
P57746	V-type proton ATPase subunit D OS=Mus musculus GN=Atp6v1d PE=1 SV=1 - [VATD_MOUSE]
Q8K183	Pyridoxal kinase OS=Mus musculus GN=Pdxk PE=1 SV=1 - [PDXK_MOUSE]
Q9D8E6	60S ribosomal protein L4 OS=Mus musculus GN=Rpl4 PE=1 SV=3 - [RL4_MOUSE]
P48774	Glutathione S-transferase Mu 5 OS=Mus musculus GN=Gstm5 PE=1 SV=1 - [GSTM5_MOUSE]
Q06890	Clusterin OS=Mus musculus GN=Clu PE=1 SV=1 - [CLUS_MOUSE]
P62717	60S ribosomal protein L18a OS=Mus musculus GN=Rpl18a PE=1 SV=1 - [RL18A_MOUSE]
P99027	60S acidic ribosomal protein P2 OS=Mus musculus GN=Rplp2 PE=1 SV=3 - [RLA2_MOUSE]
Q61548	Clathrin coat assembly protein AP180 OS=Mus musculus GN=Snap91 PE=1 SV=1 - [AP180_MOUSE]
P63168	Dynein light chain 1, cytoplasmic OS=Mus musculus GN=Dynll1 PE=1 SV=1 - [DYL1_MOUSE]
Q8K4Z3	NAD(P)H-hydrate epimerase OS=Mus musculus GN=Apoa1bp PE=1 SV=1 - [NNRE_MOUSE]
Q9D8N0	Elongation factor 1-gamma OS=Mus musculus GN=Eef1g PE=1 SV=3 - [EF1G_MOUSE]
P11983	T-complex protein 1 subunit alpha OS=Mus musculus GN=Tcp1 PE=1 SV=3 - [TCPA_MOUSE]
O55143	Sarcoplasmic/endoplasmic reticulum calcium ATPase 2 OS=Mus musculus GN=Atp2a2 PE=1 SV=2 - [AT2A2_MOUSE]
Q9Z2Q6	Septin-5 OS=Mus musculus GN=Sept5 PE=1 SV=2 - [SEPT5_MOUSE]
O70251	Elongation factor 1-beta OS=Mus musculus GN=Eef1b PE=1 SV=5 - [EF1B_MOUSE]
P84084	ADP-ribosylation factor 5 OS=Mus musculus GN=Arf5 PE=2 SV=2 - [ARF5_MOUSE]
A2AEG6	Glycoprotein m6b OS=Mus musculus GN=Gpm6b PE=4 SV=1 - [A2AEG6_MOUSE]
F6XXH9	Inosine-5'-monophosphate dehydrogenase 1 (Fragment) OS=Mus musculus GN=Impdh1 PE=4 SV=1 - [F6XXH9_MOUSE]
Q9WV34	MAGUK p55 subfamily member 2 OS=Mus musculus GN=Mpp2 PE=1 SV=1 - [MPP2_MOUSE]
A2AEG3	Glycoprotein m6b OS=Mus musculus GN=Gpm6b PE=4 SV=1 - [A2AEG3_MOUSE]
P28474	Alcohol dehydrogenase class-3 OS=Mus musculus GN=Adh5 PE=1 SV=3 - [ADHX_MOUSE]
P17095	High mobility group protein HMG-I/HMG-Y OS=Mus musculus GN=Hmga1 PE=1 SV=4 - [HMGA1_MOUSE]
P60867	40S ribosomal protein S20 OS=Mus musculus GN=Rps20 PE=1 SV=1 - [RS20_MOUSE]
P62320	Small nuclear ribonucleoprotein Sm D3 OS=Mus musculus GN=Snrpd3 PE=1 SV=1 - [SMD3_MOUSE]
Q9D0F9	Phosphoglucomutase-1 OS=Mus musculus GN=Pgm1 PE=1 SV=4 - [PGM1_MOUSE]
P14115	60S ribosomal protein L27a OS=Mus musculus GN=Rpl27a PE=2 SV=5 - [RL27A_MOUSE]
P40124	Adenylyl cyclase-associated protein 1 OS=Mus musculus GN=Cap1 PE=1 SV=4 - [CAP1_MOUSE]
A0A087WPL5	ATP-dependent RNA helicase A OS=Mus musculus GN=Dhx9 PE=1 SV=1 - [A0A087WPL5_MOUSE]
P47963	60S ribosomal protein L13 OS=Mus musculus GN=Rpl13 PE=2 SV=3 - [RL13_MOUSE]
P42932	T-complex protein 1 subunit theta OS=Mus musculus GN=Cct8 PE=1 SV=3 - [TCPQ_MOUSE]
Q9D819	Inorganic pyrophosphatase OS=Mus musculus GN=Ppa1 PE=1 SV=1 - [IPYR_MOUSE]
A3RLD5	Gamma-crystallin C OS=Mus musculus GN=Crygc PE=2 SV=1 - [A3RLD5_MOUSE]
P04344	Gamma-crystallin B OS=Mus musculus GN=Crygb PE=2 SV=4 - [CRGB_MOUSE]
P03995	Glial fibrillary acidic protein OS=Mus musculus GN=Gfap PE=1 SV=4 - [GFAP_MOUSE]
Q8R0A7	Uncharacterized protein KIAA0513 OS=Mus musculus GN=Kiaa0513 PE=2 SV=1 - [K0513_MOUSE]
Q78ZA7	Nucleosome assembly protein 1-like 4 OS=Mus musculus GN=Nap1l4 PE=1 SV=1 - [NP1L4_MOUSE]
P55264	Adenosine kinase OS=Mus musculus GN=Adk PE=1 SV=2 - [ADK_MOUSE]
P21279	Guanine nucleotide-binding protein G(q) subunit alpha OS=Mus musculus GN=Gnaq PE=1 SV=4 - [GNAQ_MOUSE]
P51410	60S ribosomal protein L9 OS=Mus musculus GN=Rpl9 PE=2 SV=2 - [RL9_MOUSE]
P68040	Guanine nucleotide-binding protein subunit beta-2-like 1 OS=Mus musculus GN=Gnb2l1 PE=1 SV=3 - [GBLP_MOUSE]
Q91V55	40S ribosomal protein S5 OS=Mus musculus GN=Rps5 PE=2 SV=1 - [Q91V55_MOUSE]
Q8K0U4	Heat shock 70 kDa protein 12A OS=Mus musculus GN=Hspa12a PE=1 SV=1 - [HS12A_MOUSE]
Q62318	Transcription intermediary factor 1-beta OS=Mus musculus GN=Trim28 PE=1 SV=3 - [TIF1B_MOUSE]
P84104	Serine/arginine-rich splicing factor 3 OS=Mus musculus GN=Srsf3 PE=1 SV=1 - [SRSF3_MOUSE]
P31324	cAMP-dependent protein kinase type II-beta regulatory subunit OS=Mus musculus GN=Prkar2b PE=1 SV=3 - [KAP3_MOUSE]
O35295	Transcriptional activator protein Pur-beta OS=Mus musculus GN=Purb PE=1 SV=3 - [PURB_MOUSE]
P60843	Eukaryotic initiation factor 4A-I OS=Mus musculus GN=Eif4a1 PE=2 SV=1 - [IF4A1_MOUSE]
P47753	F-actin-capping protein subunit alpha-1 OS=Mus musculus GN=Capza1 PE=1 SV=4 - [CAZA1_MOUSE]
P10630	Eukaryotic initiation factor 4A-II OS=Mus musculus GN=Eif4a2 PE=2 SV=2 - [IF4A2_MOUSE]
P47911	60S ribosomal protein L6 OS=Mus musculus GN=Rpl6 PE=1 SV=3 - [RL6_MOUSE]
H3BK84	cAMP-dependent protein kinase type II-beta regulatory subunit OS=Mus musculus GN=Prkar2b PE=4 SV=1 - [H3BK84_MOUSE]
G3X9T8	Ceruloplasmin OS=Mus musculus GN=Cp PE=4 SV=1 - [G3X9T8_MOUSE]
Q6ZWV3	60S ribosomal protein L10 OS=Mus musculus GN=Rpl10 PE=2 SV=3 - [RL10_MOUSE]
Q80TJ1	Calcium-dependent secretion activator 1 OS=Mus musculus GN=Cadps PE=1 SV=3 - [CAPS1_MOUSE]
Q80XH2	Interphotoreceptor matrix proteoglycan 2 OS=Mus musculus GN=Impg2 PE=1 SV=1 - [IMPG2_MOUSE]
D3Z6G3	Microtubule-associated protein RP/EB family member 3 OS=Mus musculus GN=Mapre3 PE=4 SV=1 - [D3Z6G3_MOUSE]
Q6PER3	Microtubule-associated protein RP/EB family member 3 OS=Mus musculus GN=Mapre3 PE=1 SV=1 - [MARE3_MOUSE]
Q9QUM9	Proteasome subunit alpha type-6 OS=Mus musculus GN=Psma6 PE=1 SV=1 - [PSA6_MOUSE]
O88844	Isocitrate dehydrogenase [NADP] cytoplasmic OS=Mus musculus GN=Idh1 PE=1 SV=2 - [IDHC_MOUSE]
P32067	Lupus La protein homolog OS=Mus musculus GN=Ssb PE=2 SV=1 - [LA_MOUSE]
Q99JY9	Actin-related protein 3 OS=Mus musculus GN=Actr3 PE=1 SV=3 - [ARP3_MOUSE]
Q8BVI4	Dihydropteridine reductase OS=Mus musculus GN=Qdpr PE=1 SV=2 - [DHPR_MOUSE]
P35980	60S ribosomal protein L18 OS=Mus musculus GN=Rpl18 PE=2 SV=3 - [RL18_MOUSE]
P62889	60S ribosomal protein L30 OS=Mus musculus GN=Rpl30 PE=2 SV=2 - [RL30_MOUSE]
Q9R1T4	Septin-6 OS=Mus musculus GN=Sept6 PE=1 SV=4 - [SEPT6_MOUSE]
F8WIH0	Sarcolemmal membrane-associated protein (Fragment) OS=Mus musculus GN=Slmap PE=4 SV=1 - [F8WIH0_MOUSE]
P62743	AP-2 complex subunit sigma OS=Mus musculus GN=Ap2s1 PE=1 SV=1 - [AP2S1_MOUSE]
Q61206	Platelet-activating factor acetylhydrolase IB subunit beta OS=Mus musculus GN=Pafah1b2 PE=1 SV=2 - [PA1B2_MOUSE]
Q3UV17	Keratin, type II cytoskeletal 2 oral OS=Mus musculus GN=Krt76 PE=2 SV=1 - [K22O_MOUSE]
A2AP78	High mobility group box 3 (Fragment) OS=Mus musculus GN=Hmgb3 PE=4 SV=1 - [A2AP78_MOUSE]
P28661	Septin-4 OS=Mus musculus GN=Sept4 PE=1 SV=1 - [SEPT4_MOUSE]
P20065-2	Isoform Short of Thymosin beta-4 OS=Mus musculus GN=Tmsb4x - [TYB4_MOUSE]
Q9CZC8	Secernin-1 OS=Mus musculus GN=Scrn1 PE=1 SV=1 - [SCRN1_MOUSE]
P45376	Aldose reductase OS=Mus musculus GN=Akr1b1 PE=1 SV=3 - [ALDR_MOUSE]
P48193	Protein 4.1 OS=Mus musculus GN=Epb41 PE=1 SV=2 - [41_MOUSE]
P27048	Small nuclear ribonucleoprotein-associated protein B OS=Mus musculus GN=Snrpb PE=1 SV=1 - [RSMB_MOUSE]
P63085	Mitogen-activated protein kinase 1 OS=Mus musculus GN=Mapk1 PE=1 SV=3 - [MK01_MOUSE]
Q00PI9	Heterogeneous nuclear ribonucleoprotein U-like protein 2 OS=Mus musculus GN=Hnrnpul2 PE=1 SV=2 - [HNRL2_MOUSE]
Q61937	Nucleophosmin OS=Mus musculus GN=Npm1 PE=1 SV=1 - [NPM_MOUSE]
P51859	Hepatoma-derived growth factor OS=Mus musculus GN=Hdgf PE=1 SV=2 - [HDGF_MOUSE]
Q9QYR6	Microtubule-associated protein 1A OS=Mus musculus GN=Map1a PE=1 SV=2 - [MAP1A_MOUSE]
Q11011	Puromycin-sensitive aminopeptidase OS=Mus musculus GN=Npepps PE=1 SV=2 - [PSA_MOUSE]
Q9Z2U0	Proteasome subunit alpha type-7 OS=Mus musculus GN=Psma7 PE=1 SV=1 - [PSA7_MOUSE]
P80313	T-complex protein 1 subunit eta OS=Mus musculus GN=Cct7 PE=1 SV=1 - [TCPH_MOUSE]
P62696	Beta-crystallin B2 OS=Mus musculus GN=Crybb2 PE=1 SV=2 - [CRBB2_MOUSE]
P35979	60S ribosomal protein L12 OS=Mus musculus GN=Rpl12 PE=1 SV=2 - [RL12_MOUSE]
P54071	Isocitrate dehydrogenase [NADP], mitochondrial OS=Mus musculus GN=Idh2 PE=1 SV=3 - [IDHP_MOUSE]
Q8BL97	Serine/arginine-rich splicing factor 7 OS=Mus musculus GN=Srsf7 PE=1 SV=1 - [SRSF7_MOUSE]
Q9CVB6	Actin-related protein 2/3 complex subunit 2 OS=Mus musculus GN=Arpc2 PE=1 SV=3 - [ARPC2_MOUSE]
H7BWX9	Small ubiquitin-related modifier 2 OS=Mus musculus GN=Sumo2 PE=4 SV=1 - [H7BWX9_MOUSE]
Q91V12	Cytosolic acyl coenzyme A thioester hydrolase OS=Mus musculus GN=Acot7 PE=1 SV=2 - [BACH_MOUSE]
Q3U4W8	Ubiquitin carboxyl-terminal hydrolase OS=Mus musculus GN=Usp5 PE=2 SV=1 - [Q3U4W8_MOUSE]
Q8BH44	Coronin-2B OS=Mus musculus GN=Coro2b PE=2 SV=2 - [COR2B_MOUSE]
P70168	Importin subunit beta-1 OS=Mus musculus GN=Kpnb1 PE=1 SV=2 - [IMB1_MOUSE]
Q9D1A2	Cytosolic non-specific dipeptidase OS=Mus musculus GN=Cndp2 PE=1 SV=1 - [CNDP2_MOUSE]
O08547	Vesicle-trafficking protein SEC22b OS=Mus musculus GN=Sec22b PE=1 SV=3 - [SC22B_MOUSE]
P62746	Rho-related GTP-binding protein RhoB OS=Mus musculus GN=Rhob PE=1 SV=1 - [RHOB_MOUSE]
Q9QYJ0	DnaJ homolog subfamily A member 2 OS=Mus musculus GN=Dnaja2 PE=1 SV=1 - [DNJA2_MOUSE]
Q8BH80	Vesicle-associated membrane protein, associated protein B and C OS=Mus musculus GN=Vapb PE=2 SV=1 - [Q8BH80_MOUSE]
P53986	Monocarboxylate transporter 1 OS=Mus musculus GN=Slc16a1 PE=1 SV=1 - [MOT1_MOUSE]
P59999	Actin-related protein 2/3 complex subunit 4 OS=Mus musculus GN=Arpc4 PE=1 SV=3 - [ARPC4_MOUSE]
P47962	60S ribosomal protein L5 OS=Mus musculus GN=Rpl5 PE=1 SV=3 - [RL5_MOUSE]
O08539	Myc box-dependent-interacting protein 1 OS=Mus musculus GN=Bin1 PE=1 SV=1 - [BIN1_MOUSE]
P67871	Casein kinase II subunit beta OS=Mus musculus GN=Csnk2b PE=1 SV=1 - [CSK2B_MOUSE]
Q9Z2W0	Aspartyl aminopeptidase OS=Mus musculus GN=Dnpep PE=2 SV=2 - [DNPEP_MOUSE]
Q9DCD0	6-phosphogluconate dehydrogenase, decarboxylating OS=Mus musculus GN=Pgd PE=2 SV=3 - [6PGD_MOUSE]
P10605	Cathepsin B OS=Mus musculus GN=Ctsb PE=1 SV=2 - [CATB_MOUSE]
G3UW94	MCG14259, isoform CRA_b OS=Mus musculus GN=U2af1 PE=4 SV=1 - [G3UW94_MOUSE]
Q7TNV0	Protein DEK OS=Mus musculus GN=Dek PE=1 SV=1 - [DEK_MOUSE]
P19096	Fatty acid synthase OS=Mus musculus GN=Fasn PE=1 SV=2 - [FAS_MOUSE]
Q62093	Serine/arginine-rich splicing factor 2 OS=Mus musculus GN=Srsf2 PE=1 SV=4 - [SRSF2_MOUSE]
Q8C854	Myelin expression factor 2 OS=Mus musculus GN=Myef2 PE=1 SV=1 - [MYEF2_MOUSE]
P68181	cAMP-dependent protein kinase catalytic subunit beta OS=Mus musculus GN=Prkacb PE=1 SV=2 - [KAPCB_MOUSE]
P05132	cAMP-dependent protein kinase catalytic subunit alpha OS=Mus musculus GN=Prkaca PE=1 SV=3 - [KAPCA_MOUSE]
Q91XH5	Sepiapterin reductase OS=Mus musculus GN=Spr PE=2 SV=1 - [Q91XH5_MOUSE]
Q9EQH3	Vacuolar protein sorting-associated protein 35 OS=Mus musculus GN=Vps35 PE=1 SV=1 - [VPS35_MOUSE]
G3UXL2	Ribose-phosphate pyrophosphokinase OS=Mus musculus GN=Prps1l3 PE=3 SV=1 - [G3UXL2_MOUSE]
P54923	[Protein ADP-ribosylarginine] hydrolase OS=Mus musculus GN=Adprh PE=2 SV=1 - [ADPRH_MOUSE]
Q8BGQ7	Alanine--tRNA ligase, cytoplasmic OS=Mus musculus GN=Aars PE=1 SV=1 - [SYAC_MOUSE]
Q921R2	40S ribosomal protein S13 OS=Mus musculus GN=Rps13 PE=2 SV=1 - [Q921R2_MOUSE]
Q9R1P4	Proteasome subunit alpha type-1 OS=Mus musculus GN=Psma1 PE=1 SV=1 - [PSA1_MOUSE]
Q8BP47	Asparagine--tRNA ligase, cytoplasmic OS=Mus musculus GN=Nars PE=1 SV=2 - [SYNC_MOUSE]
Q6PDM2	Serine/arginine-rich splicing factor 1 OS=Mus musculus GN=Srsf1 PE=1 SV=3 - [SRSF1_MOUSE]
Q9D1D4	Transmembrane emp24 domain-containing protein 10 OS=Mus musculus GN=Tmed10 PE=2 SV=1 - [TMEDA_MOUSE]
Q9CZD3	Glycine--tRNA ligase OS=Mus musculus GN=Gars PE=1 SV=1 - [SYG_MOUSE]
P62267	40S ribosomal protein S23 OS=Mus musculus GN=Rps23 PE=2 SV=3 - [RS23_MOUSE]
Q61703	Inter-alpha-trypsin inhibitor heavy chain H2 OS=Mus musculus GN=Itih2 PE=1 SV=1 - [ITIH2_MOUSE]
Q920Q6	RNA-binding protein Musashi homolog 2 OS=Mus musculus GN=Msi2 PE=1 SV=1 - [MSI2H_MOUSE]
P35293	Ras-related protein Rab-18 OS=Mus musculus GN=Rab18 PE=2 SV=2 - [RAB18_MOUSE]
Q9CS42	Ribose-phosphate pyrophosphokinase 2 OS=Mus musculus GN=Prps2 PE=1 SV=4 - [PRPS2_MOUSE]
D3YWT1	MCG11326, isoform CRA_b OS=Mus musculus GN=Hnrnph3 PE=4 SV=1 - [D3YWT1_MOUSE]
P49722	Proteasome subunit alpha type-2 OS=Mus musculus GN=Psma2 PE=1 SV=3 - [PSA2_MOUSE]
O35954	Membrane-associated phosphatidylinositol transfer protein 1 OS=Mus musculus GN=Pitpnm1 PE=1 SV=1 - [PITM1_MOUSE]
P61161	Actin-related protein 2 OS=Mus musculus GN=Actr2 PE=1 SV=1 - [ARP2_MOUSE]
P70372	ELAV-like protein 1 OS=Mus musculus GN=Elavl1 PE=1 SV=2 - [ELAV1_MOUSE]
Q64471	Glutathione S-transferase theta-1 OS=Mus musculus GN=Gstt1 PE=1 SV=4 - [GSTT1_MOUSE]
Q61474	RNA-binding protein Musashi homolog 1 OS=Mus musculus GN=Msi1 PE=1 SV=1 - [MSI1H_MOUSE]
P62245	40S ribosomal protein S15a OS=Mus musculus GN=Rps15a PE=2 SV=2 - [RS15A_MOUSE]
Q9QXC6	Beta-A3/A1 crystallin protein OS=Mus musculus GN=Cryba1 PE=2 SV=1 - [Q9QXC6_MOUSE]
P62264	40S ribosomal protein S14 OS=Mus musculus GN=Rps14 PE=2 SV=3 - [RS14_MOUSE]
Q9JJV1	Beta-crystallin A2 OS=Mus musculus GN=Cryba2 PE=2 SV=3 - [CRBA2_MOUSE]
Q9WUM4	Coronin-1C OS=Mus musculus GN=Coro1c PE=1 SV=2 - [COR1C_MOUSE]
P41105	60S ribosomal protein L28 OS=Mus musculus GN=Rpl28 PE=1 SV=2 - [RL28_MOUSE]
P62900	60S ribosomal protein L31 OS=Mus musculus GN=Rpl31 PE=2 SV=1 - [RL31_MOUSE]
P06801	NADP-dependent malic enzyme OS=Mus musculus GN=Me1 PE=1 SV=2 - [MAOX_MOUSE]
P60766	Cell division control protein 42 homolog OS=Mus musculus GN=Cdc42 PE=1 SV=2 - [CDC42_MOUSE]
Q00612	Glucose-6-phosphate 1-dehydrogenase X OS=Mus musculus GN=G6pdx PE=1 SV=3 - [G6PD1_MOUSE]
Q9WVK4	EH domain-containing protein 1 OS=Mus musculus GN=Ehd1 PE=1 SV=1 - [EHD1_MOUSE]
Q9JLJ2	4-trimethylaminobutyraldehyde dehydrogenase OS=Mus musculus GN=Aldh9a1 PE=1 SV=1 - [AL9A1_MOUSE]
P19253	60S ribosomal protein L13a OS=Mus musculus GN=Rpl13a PE=1 SV=4 - [RL13A_MOUSE]
Q9CYH2	Redox-regulatory protein FAM213A OS=Mus musculus GN=Fam213a PE=1 SV=2 - [F213A_MOUSE]
P62911	60S ribosomal protein L32 OS=Mus musculus GN=Rpl32 PE=2 SV=2 - [RL32_MOUSE]
Q60749	KH domain-containing, RNA-binding, signal transduction-associated protein 1 OS=Mus musculus GN=Khdrbs1 PE=1 SV=2 - [KHDR1_MOUSE]
P32883	GTPase KRas OS=Mus musculus GN=Kras PE=1 SV=1 - [RASK_MOUSE]
P59279	Ras-related protein Rab-2B OS=Mus musculus GN=Rab2b PE=2 SV=1 - [RAB2B_MOUSE]
P61358	60S ribosomal protein L27 OS=Mus musculus GN=Rpl27 PE=2 SV=2 - [RL27_MOUSE]
P62281	40S ribosomal protein S11 OS=Mus musculus GN=Rps11 PE=2 SV=3 - [RS11_MOUSE]
Q9CQM8	60S ribosomal protein L21 OS=Mus musculus GN=Rpl21 PE=2 SV=1 - [Q9CQM8_MOUSE]
Q61411	GTPase HRas OS=Mus musculus GN=Hras1 PE=1 SV=2 - [RASH_MOUSE]
Q9DCC5	Cbx3 protein OS=Mus musculus GN=Cbx3 PE=2 SV=1 - [Q9DCC5_MOUSE]
P47740	Fatty aldehyde dehydrogenase OS=Mus musculus GN=Aldh3a2 PE=2 SV=2 - [AL3A2_MOUSE]
P04345	Gamma-crystallin A OS=Mus musculus GN=Cryga PE=2 SV=2 - [CRGA_MOUSE]
P62754	40S ribosomal protein S6 OS=Mus musculus GN=Rps6 PE=1 SV=1 - [RS6_MOUSE]
Q3UM45	Protein phosphatase 1 regulatory subunit 7 OS=Mus musculus GN=Ppp1r7 PE=1 SV=2 - [PP1R7_MOUSE]
Q80SW1	Putative adenosylhomocysteinase 2 OS=Mus musculus GN=Ahcyl1 PE=1 SV=1 - [SAHH2_MOUSE]
Q91VC3	Eukaryotic initiation factor 4A-III OS=Mus musculus GN=Eif4a3 PE=2 SV=3 - [IF4A3_MOUSE]
P26638	Serine--tRNA ligase, cytoplasmic OS=Mus musculus GN=Sars PE=2 SV=3 - [SYSC_MOUSE]
Q62167	ATP-dependent RNA helicase DDX3X OS=Mus musculus GN=Ddx3x PE=1 SV=3 - [DDX3X_MOUSE]
Q9QYF9	Protein NDRG3 OS=Mus musculus GN=Ndrg3 PE=1 SV=1 - [NDRG3_MOUSE]
Q91ZQ1	Cone cGMP-specific 3',5'-cyclic phosphodiesterase subunit alpha' OS=Mus musculus GN=Pde6c PE=2 SV=1 - [PDE6C_MOUSE]
Q148R9	Regulator of G-protein signaling 9-binding protein OS=Mus musculus GN=Rgs9bp PE=1 SV=2 - [R9BP_MOUSE]
Q9CPV4	Glyoxalase domain-containing protein 4 OS=Mus musculus GN=Glod4 PE=2 SV=1 - [GLOD4_MOUSE]
P30416	Peptidyl-prolyl cis-trans isomerase FKBP4 OS=Mus musculus GN=Fkbp4 PE=1 SV=5 - [FKBP4_MOUSE]
Q63844	Mitogen-activated protein kinase 3 OS=Mus musculus GN=Mapk3 PE=1 SV=5 - [MK03_MOUSE]
P63005	Platelet-activating factor acetylhydrolase IB subunit alpha OS=Mus musculus GN=Pafah1b1 PE=1 SV=2 - [LIS1_MOUSE]
Q99LF4	tRNA-splicing ligase RtcB homolog OS=Mus musculus GN=D10Wsu52e PE=2 SV=1 - [RTCB_MOUSE]
D3YWF6	Ubiquitin thioesterase OTUB1 OS=Mus musculus GN=Otub1 PE=4 SV=1 - [D3YWF6_MOUSE]
P62774	Myotrophin OS=Mus musculus GN=Mtpn PE=1 SV=2 - [MTPN_MOUSE]
Q3KQM4	Splicing factor U2AF 65 kDa subunit OS=Mus musculus GN=U2af2 PE=2 SV=1 - [Q3KQM4_MOUSE]
P28352	DNA-(apurinic or apyrimidinic site) lyase OS=Mus musculus GN=Apex1 PE=1 SV=2 - [APEX1_MOUSE]
P62869	Transcription elongation factor B polypeptide 2 OS=Mus musculus GN=Tceb2 PE=1 SV=1 - [ELOB_MOUSE]
Q8R016	Bleomycin hydrolase OS=Mus musculus GN=Blmh PE=2 SV=1 - [BLMH_MOUSE]
Q8K354	Carbonyl reductase [NADPH] 3 OS=Mus musculus GN=Cbr3 PE=2 SV=1 - [CBR3_MOUSE]
Q99K85	Phosphoserine aminotransferase OS=Mus musculus GN=Psat1 PE=1 SV=1 - [SERC_MOUSE]
Q922B2	Aspartate--tRNA ligase, cytoplasmic OS=Mus musculus GN=Dars PE=2 SV=2 - [SYDC_MOUSE]
A0A0R4J0B4	Cytidine monophospho-N-acetylneuraminic acid synthetase OS=Mus musculus GN=Cmas PE=1 SV=1 - [A0A0R4J0B4_MOUSE]
Q8R1Q8	Cytoplasmic dynein 1 light intermediate chain 1 OS=Mus musculus GN=Dync1li1 PE=1 SV=1 - [DC1L1_MOUSE]
Q9QXY6	EH domain-containing protein 3 OS=Mus musculus GN=Ehd3 PE=1 SV=2 - [EHD3_MOUSE]
O08810	116 kDa U5 small nuclear ribonucleoprotein component OS=Mus musculus GN=Eftud2 PE=2 SV=1 - [U5S1_MOUSE]
Q61879	Myosin-10 OS=Mus musculus GN=Myh10 PE=1 SV=2 - [MYH10_MOUSE]
Q5XJF6	Ribosomal protein OS=Mus musculus GN=Rpl10a PE=2 SV=1 - [Q5XJF6_MOUSE]
Q61414	Keratin, type I cytoskeletal 15 OS=Mus musculus GN=Krt15 PE=1 SV=2 - [K1C15_MOUSE]
Q6ZWZ7	60S ribosomal protein L17 OS=Mus musculus GN=Rpl17 PE=2 SV=1 - [Q6ZWZ7_MOUSE]
P61082	NEDD8-conjugating enzyme Ubc12 OS=Mus musculus GN=Ube2m PE=2 SV=1 - [UBC12_MOUSE]
P58389	Serine/threonine-protein phosphatase 2A activator OS=Mus musculus GN=Ppp2r4 PE=1 SV=1 - [PTPA_MOUSE]
A0A0R4J0H3	Retinol-binding protein 3 OS=Mus musculus GN=Rbp3 PE=1 SV=1 - [A0A0R4J0H3_MOUSE]
Q9R0Q6	Actin-related protein 2/3 complex subunit 1A OS=Mus musculus GN=Arpc1a PE=1 SV=1 - [ARC1A_MOUSE]
Q9WVA4	Transgelin-2 OS=Mus musculus GN=Tagln2 PE=1 SV=4 - [TAGL2_MOUSE]
Q9JIA6	Galactokinase OS=Mus musculus GN=Galk1 PE=2 SV=1 - [Q9JIA6_MOUSE]
Q9JII6	Alcohol dehydrogenase [NADP(+)] OS=Mus musculus GN=Akr1a1 PE=1 SV=3 - [AK1A1_MOUSE]
Q8K003	Translation machinery-associated protein 7 OS=Mus musculus GN=Tma7 PE=2 SV=1 - [TMA7_MOUSE]
Q60737	Casein kinase II subunit alpha OS=Mus musculus GN=Csnk2a1 PE=1 SV=2 - [CSK21_MOUSE]
Q9DBE8	Alpha-1,3/1,6-mannosyltransferase ALG2 OS=Mus musculus GN=Alg2 PE=2 SV=2 - [ALG2_MOUSE]
Q9D1R9	60S ribosomal protein L34 OS=Mus musculus GN=Rpl34 PE=3 SV=2 - [RL34_MOUSE]
O88685	26S protease regulatory subunit 6A OS=Mus musculus GN=Psmc3 PE=1 SV=2 - [PRS6A_MOUSE]
F6ZHD8	1,4-alpha-glucan-branching enzyme OS=Mus musculus GN=Gbe1 PE=4 SV=2 - [F6ZHD8_MOUSE]
O35486	Beta-crystallin S OS=Mus musculus GN=Crygs PE=1 SV=3 - [CRBS_MOUSE]
Q9Z273	Tubby-related protein 1 OS=Mus musculus GN=Tulp1 PE=1 SV=1 - [TULP1_MOUSE]
Q99KP6	Pre-mRNA-processing factor 19 OS=Mus musculus GN=Prpf19 PE=2 SV=1 - [PRP19_MOUSE]
A2AFI9	Histone-binding protein RBBP7 OS=Mus musculus GN=Rbbp7 PE=4 SV=1 - [A2AFI9_MOUSE]
Q60972	Histone-binding protein RBBP4 OS=Mus musculus GN=Rbbp4 PE=1 SV=5 - [RBBP4_MOUSE]
P62334	26S protease regulatory subunit 10B OS=Mus musculus GN=Psmc6 PE=1 SV=1 - [PRS10_MOUSE]
P62855	40S ribosomal protein S26 OS=Mus musculus GN=Rps26 PE=2 SV=3 - [RS26_MOUSE]
Q9CZY3	Ubiquitin-conjugating enzyme E2 variant 1 OS=Mus musculus GN=Ube2v1 PE=1 SV=1 - [UB2V1_MOUSE]
A0A0G2JDW7	40S ribosomal protein S27 (Fragment) OS=Mus musculus GN=Rps27 PE=1 SV=1 - [A0A0G2JDW7_MOUSE]
Q9CXY6	Interleukin enhancer-binding factor 2 OS=Mus musculus GN=Ilf2 PE=1 SV=1 - [ILF2_MOUSE]
Q61503	5'-nucleotidase OS=Mus musculus GN=Nt5e PE=1 SV=2 - [5NTD_MOUSE]
Q9WTL7	Acyl-protein thioesterase 2 OS=Mus musculus GN=Lypla2 PE=1 SV=1 - [LYPA2_MOUSE]
Q9CQM9	Glutaredoxin-3 OS=Mus musculus GN=Glrx3 PE=1 SV=1 - [GLRX3_MOUSE]
F8WI65	Adenosylhomocysteinase OS=Mus musculus GN=Ahcyl2 PE=3 SV=1 - [F8WI65_MOUSE]
Q9Z1Q5	Chloride intracellular channel protein 1 OS=Mus musculus GN=Clic1 PE=1 SV=3 - [CLIC1_MOUSE]
E9Q4F4	Small nuclear ribonucleoprotein E OS=Mus musculus GN=Snrpe PE=4 SV=1 - [E9Q4F4_MOUSE]
Q8VDP4	DBIRD complex subunit KIAA1967 homolog OS=Mus musculus PE=1 SV=2 - [K1967_MOUSE]
Q80TZ3	Putative tyrosine-protein phosphatase auxilin OS=Mus musculus GN=Dnajc6 PE=2 SV=2 - [AUXI_MOUSE]
Q9CQE8	UPF0568 protein C14orf166 homolog OS=Mus musculus PE=2 SV=1 - [CN166_MOUSE]
Q6ZWV7	60S ribosomal protein L35 OS=Mus musculus GN=Rpl35 PE=2 SV=1 - [RL35_MOUSE]
P46471	26S protease regulatory subunit 7 OS=Mus musculus GN=Psmc2 PE=1 SV=5 - [PRS7_MOUSE]
Q9CZ30	Obg-like ATPase 1 OS=Mus musculus GN=Ola1 PE=1 SV=1 - [OLA1_MOUSE]
K3W4R2	Myosin-14 OS=Mus musculus GN=Myh14 PE=4 SV=1 - [K3W4R2_MOUSE]
Q99PV0	Pre-mRNA-processing-splicing factor 8 OS=Mus musculus GN=Prpf8 PE=1 SV=2 - [PRP8_MOUSE]
Q9DBC7	cAMP-dependent protein kinase type I-alpha regulatory subunit OS=Mus musculus GN=Prkar1a PE=1 SV=3 - [KAP0_MOUSE]
P63276	40S ribosomal protein S17 OS=Mus musculus GN=Rps17 PE=1 SV=2 - [RS17_MOUSE]
Q8VDD5	Myosin-9 OS=Mus musculus GN=Myh9 PE=1 SV=4 - [MYH9_MOUSE]
A0A087WQE6	Transcription elongation factor B polypeptide 1 (Fragment) OS=Mus musculus GN=Tceb1 PE=1 SV=1 - [A0A087WQE6_MOUSE]
D3Z7U4	Methyl-CpG-binding protein 2 OS=Mus musculus GN=Mecp2 PE=4 SV=1 - [D3Z7U4_MOUSE]
P49615	Cyclin-dependent kinase 5 OS=Mus musculus GN=Cdk5 PE=1 SV=1 - [CDK5_MOUSE]
E9Q586	Dynactin subunit 1 OS=Mus musculus GN=Dctn1 PE=4 SV=1 - [E9Q586_MOUSE]
Q91WQ3	Tyrosine--tRNA ligase, cytoplasmic OS=Mus musculus GN=Yars PE=2 SV=3 - [SYYC_MOUSE]
D3YYK8	Microtubule-associated protein RP/EB family member 2 (Fragment) OS=Mus musculus GN=Mapre2 PE=4 SV=1 - [D3YYK8_MOUSE]
A2AU61	HnRNP-associated with lethal yellow (Fragment) OS=Mus musculus GN=C130057N11Rik PE=4 SV=1 - [A2AU61_MOUSE]
Q9JME5	AP-3 complex subunit beta-2 OS=Mus musculus GN=Ap3b2 PE=1 SV=2 - [AP3B2_MOUSE]
Q9R1P1	Proteasome subunit beta type-3 OS=Mus musculus GN=Psmb3 PE=1 SV=1 - [PSB3_MOUSE]
P50580	Proliferation-associated protein 2G4 OS=Mus musculus GN=Pa2g4 PE=1 SV=3 - [PA2G4_MOUSE]
P11031	Activated RNA polymerase II transcriptional coactivator p15 OS=Mus musculus GN=Sub1 PE=1 SV=3 - [TCP4_MOUSE]
J3QP56	Acyl-protein thioesterase 1 OS=Mus musculus GN=Lypla1 PE=4 SV=1 - [J3QP56_MOUSE]
Q80ZX0	Protein Sec24b OS=Mus musculus GN=Sec24b PE=2 SV=1 - [Q80ZX0_MOUSE]
Q80UW2	F-box only protein 2 OS=Mus musculus GN=Fbxo2 PE=1 SV=1 - [FBX2_MOUSE]
Q6P5F9	Exportin-1 OS=Mus musculus GN=Xpo1 PE=1 SV=1 - [XPO1_MOUSE]
Q61166	Microtubule-associated protein RP/EB family member 1 OS=Mus musculus GN=Mapre1 PE=1 SV=3 - [MARE1_MOUSE]
P60122	RuvB-like 1 OS=Mus musculus GN=Ruvbl1 PE=1 SV=1 - [RUVB1_MOUSE]
Q9Z1F9	SUMO-activating enzyme subunit 2 OS=Mus musculus GN=Uba2 PE=2 SV=1 - [SAE2_MOUSE]
Q8BKC5	Importin-5 OS=Mus musculus GN=Ipo5 PE=1 SV=3 - [IPO5_MOUSE]
Q9D6Z1	Nucleolar protein 56 OS=Mus musculus GN=Nop56 PE=1 SV=2 - [NOP56_MOUSE]
Q9Z1Z0	General vesicular transport factor p115 OS=Mus musculus GN=Uso1 PE=1 SV=2 - [USO1_MOUSE]
O35286	Putative pre-mRNA-splicing factor ATP-dependent RNA helicase DHX15 OS=Mus musculus GN=Dhx15 PE=2 SV=2 - [DHX15_MOUSE]
Q91Z53	Glyoxylate reductase/hydroxypyruvate reductase OS=Mus musculus GN=Grhpr PE=1 SV=1 - [GRHPR_MOUSE]
Q9JM76	Actin-related protein 2/3 complex subunit 3 OS=Mus musculus GN=Arpc3 PE=1 SV=3 - [ARPC3_MOUSE]
Q6P4T2	Activating signal cointegrator 1 complex subunit 3-like 1 OS=Mus musculus GN=Snrnp200 PE=2 SV=1 - [Q6P4T2_MOUSE]
Q9D0I9	Arginine--tRNA ligase, cytoplasmic OS=Mus musculus GN=Rars PE=2 SV=2 - [SYRC_MOUSE]
Q08642	Protein-arginine deiminase type-2 OS=Mus musculus GN=Padi2 PE=1 SV=2 - [PADI2_MOUSE]
P18608	Non-histone chromosomal protein HMG-14 OS=Mus musculus GN=Hmgn1 PE=1 SV=2 - [HMGN1_MOUSE]
P61079	Ubiquitin-conjugating enzyme E2 D3 OS=Mus musculus GN=Ube2d3 PE=1 SV=1 - [UB2D3_MOUSE]
Q62348	Translin OS=Mus musculus GN=Tsn PE=1 SV=1 - [TSN_MOUSE]
Q8R326	Paraspeckle component 1 OS=Mus musculus GN=Pspc1 PE=1 SV=1 - [PSPC1_MOUSE]
Q8C5R8	Ribose-phosphate pyrophosphokinase OS=Mus musculus GN=Prps1l1 PE=2 SV=1 - [Q8C5R8_MOUSE]
E9PUD2	Dynamin-1-like protein OS=Mus musculus GN=Dnm1l PE=3 SV=1 - [E9PUD2_MOUSE]
Q9CWJ9	Bifunctional purine biosynthesis protein PURH OS=Mus musculus GN=Atic PE=1 SV=2 - [PUR9_MOUSE]
Q5M8N0	CB1 cannabinoid receptor-interacting protein 1 OS=Mus musculus GN=Cnrip1 PE=1 SV=1 - [CNRP1_MOUSE]
P62196	26S protease regulatory subunit 8 OS=Mus musculus GN=Psmc5 PE=1 SV=1 - [PRS8_MOUSE]
Q5SUR0	Phosphoribosylformylglycinamidine synthase OS=Mus musculus GN=Pfas PE=2 SV=1 - [PUR4_MOUSE]
Q7M6Z4	Kinesin-like protein KIF27 OS=Mus musculus GN=Kif27 PE=1 SV=1 - [KIF27_MOUSE]
E9Q7S0	Synaptojanin-1 OS=Mus musculus GN=Synj1 PE=4 SV=1 - [E9Q7S0_MOUSE]
Q91V89	Protein Ppp2r5d OS=Mus musculus GN=Ppp2r5d PE=2 SV=1 - [Q91V89_MOUSE]
Q9R1C7	Pre-mRNA-processing factor 40 homolog A OS=Mus musculus GN=Prpf40a PE=1 SV=1 - [PR40A_MOUSE]
Q9DBF1	Alpha-aminoadipic semialdehyde dehydrogenase OS=Mus musculus GN=Aldh7a1 PE=1 SV=4 - [AL7A1_MOUSE]
P84089	Enhancer of rudimentary homolog OS=Mus musculus GN=Erh PE=1 SV=1 - [ERH_MOUSE]
Q9CYT6	Adenylyl cyclase-associated protein 2 OS=Mus musculus GN=Cap2 PE=1 SV=1 - [CAP2_MOUSE]
P08226	Apolipoprotein E OS=Mus musculus GN=Apoe PE=1 SV=2 - [APOE_MOUSE]
Q9WVJ2	26S proteasome non-ATPase regulatory subunit 13 OS=Mus musculus GN=Psmd13 PE=1 SV=1 - [PSD13_MOUSE]
Q04750	DNA topoisomerase 1 OS=Mus musculus GN=Top1 PE=1 SV=2 - [TOP1_MOUSE]
P61971	Nuclear transport factor 2 OS=Mus musculus GN=Nutf2 PE=2 SV=1 - [NTF2_MOUSE]
Q64511	DNA topoisomerase 2-beta OS=Mus musculus GN=Top2b PE=1 SV=2 - [TOP2B_MOUSE]
Q9R226	KH domain-containing, RNA-binding, signal transduction-associated protein 3 OS=Mus musculus GN=Khdrbs3 PE=1 SV=1 - [KHDR3_MOUSE]
Q8BG32	26S proteasome non-ATPase regulatory subunit 11 OS=Mus musculus GN=Psmd11 PE=1 SV=3 - [PSD11_MOUSE]
G5E866	Splicing factor 3B subunit 1 OS=Mus musculus GN=Sf3b1 PE=4 SV=1 - [G5E866_MOUSE]
Q9R1T2	SUMO-activating enzyme subunit 1 OS=Mus musculus GN=Sae1 PE=2 SV=1 - [SAE1_MOUSE]
P62192	26S protease regulatory subunit 4 OS=Mus musculus GN=Psmc1 PE=1 SV=1 - [PRS4_MOUSE]
O08582	GTP-binding protein 1 OS=Mus musculus GN=Gtpbp1 PE=1 SV=2 - [GTPB1_MOUSE]
Q9D8W5	26S proteasome non-ATPase regulatory subunit 12 OS=Mus musculus GN=Psmd12 PE=1 SV=4 - [PSD12_MOUSE]
Q8BFY9	Transportin-1 OS=Mus musculus GN=Tnpo1 PE=1 SV=2 - [TNPO1_MOUSE]
A0A0R4J2B0	CUGBP Elav-like family member 2 OS=Mus musculus GN=Celf2 PE=1 SV=1 - [A0A0R4J2B0_MOUSE]
P17563	Selenium-binding protein 1 OS=Mus musculus GN=Selenbp1 PE=1 SV=2 - [SBP1_MOUSE]
E9PUM4	Talin-2 OS=Mus musculus GN=Tln2 PE=4 SV=1 - [E9PUM4_MOUSE]
O88543	COP9 signalosome complex subunit 3 OS=Mus musculus GN=Cops3 PE=1 SV=3 - [CSN3_MOUSE]
Q921F4	Heterogeneous nuclear ribonucleoprotein L-like OS=Mus musculus GN=Hnrpll PE=1 SV=3 - [HNRLL_MOUSE]
P61255	60S ribosomal protein L26 OS=Mus musculus GN=Rpl26 PE=2 SV=1 - [RL26_MOUSE]
P14685	26S proteasome non-ATPase regulatory subunit 3 OS=Mus musculus GN=Psmd3 PE=1 SV=3 - [PSMD3_MOUSE]
Q8CAA7	Glucose 1,6-bisphosphate synthase OS=Mus musculus GN=Pgm2l1 PE=1 SV=1 - [PGM2L_MOUSE]
Q5SQX6	Cytoplasmic FMR1-interacting protein 2 OS=Mus musculus GN=Cyfip2 PE=1 SV=2 - [CYFP2_MOUSE]
Q8VDM6	Heterogeneous nuclear ribonucleoprotein U-like protein 1 OS=Mus musculus GN=Hnrnpul1 PE=1 SV=1 - [HNRL1_MOUSE]
P24527	Leukotriene A-4 hydrolase OS=Mus musculus GN=Lta4h PE=1 SV=4 - [LKHA4_MOUSE]
Q924K1	Aryl-hydrocarbon-interacting protein-like 1 OS=Mus musculus GN=Aipl1 PE=2 SV=2 - [AIPL1_MOUSE]
Q8C2Q3	RNA-binding protein 14 OS=Mus musculus GN=Rbm14 PE=1 SV=1 - [RBM14_MOUSE]
Q9WUA2	Phenylalanine--tRNA ligase beta subunit OS=Mus musculus GN=Farsb PE=2 SV=2 - [SYFB_MOUSE]
P62317	Small nuclear ribonucleoprotein Sm D2 OS=Mus musculus GN=Snrpd2 PE=2 SV=1 - [SMD2_MOUSE]
P54775	26S protease regulatory subunit 6B OS=Mus musculus GN=Psmc4 PE=1 SV=2 - [PRS6B_MOUSE]
Q9D8B3	Charged multivesicular body protein 4b OS=Mus musculus GN=Chmp4b PE=2 SV=2 - [CHM4B_MOUSE]
Q60996	Serine/threonine-protein phosphatase 2A 56 kDa regulatory subunit gamma isoform OS=Mus musculus GN=Ppp2r5c PE=1 SV=2 - [2A5G_MOUSE]
D3Z0F5	COP9 signalosome complex subunit 6 OS=Mus musculus GN=Cops6 PE=4 SV=1 - [D3Z0F5_MOUSE]
O88544	COP9 signalosome complex subunit 4 OS=Mus musculus GN=Cops4 PE=1 SV=1 - [CSN4_MOUSE]
P97470	Serine/threonine-protein phosphatase 4 catalytic subunit OS=Mus musculus GN=Ppp4c PE=1 SV=2 - [PP4C_MOUSE]
Q3U1J4	DNA damage-binding protein 1 OS=Mus musculus GN=Ddb1 PE=1 SV=2 - [DDB1_MOUSE]
Q9JIF7	Coatomer subunit beta OS=Mus musculus GN=Copb1 PE=1 SV=1 - [COPB_MOUSE]
P21956	Lactadherin OS=Mus musculus GN=Mfge8 PE=1 SV=3 - [MFGM_MOUSE]
F8VPX1	Ubiquitin carboxyl-terminal hydrolase OS=Mus musculus GN=Usp7 PE=3 SV=1 - [F8VPX1_MOUSE]
J3QMM7	ATP-dependent (S)-NAD(P)H-hydrate dehydratase OS=Mus musculus GN=Carkd PE=3 SV=1 - [J3QMM7_MOUSE]
F7BGR7	RNA-binding protein 4 OS=Mus musculus GN=Rbm4 PE=4 SV=1 - [F7BGR7_MOUSE]
Q3TFP0	FUS interacting protein (Serine-arginine rich) 1 OS=Mus musculus GN=Srsf10 PE=2 SV=1 - [Q3TFP0_MOUSE]
Q9DCB1	High mobility group nucleosome-binding domain-containing protein 3 OS=Mus musculus GN=Hmgn3 PE=1 SV=1 - [HMGN3_MOUSE]
Q9QXK3-4	Isoform 4 of Coatomer subunit gamma-2 OS=Mus musculus GN=Copg2 - [COPG2_MOUSE]
Q8CGC7	Bifunctional glutamate/proline--tRNA ligase OS=Mus musculus GN=Eprs PE=1 SV=4 - [SYEP_MOUSE]
Q9D5V5	Cullin-5 OS=Mus musculus GN=Cul5 PE=1 SV=3 - [CUL5_MOUSE]
Q8R1B4	Eukaryotic translation initiation factor 3 subunit C OS=Mus musculus GN=Eif3c PE=1 SV=1 - [EIF3C_MOUSE]
Q80YP4	Guanylate cyclase soluble subunit beta-1 OS=Mus musculus GN=Gucy1b3 PE=1 SV=1 - [Q80YP4_MOUSE]
Q9EQF6	Dihydropyrimidinase-related protein 5 OS=Mus musculus GN=Dpysl5 PE=1 SV=1 - [DPYL5_MOUSE]
G3UYK8	Coronin OS=Mus musculus GN=Coro1a PE=3 SV=1 - [G3UYK8_MOUSE]
Q8CG76	Aflatoxin B1 aldehyde reductase member 2 OS=Mus musculus GN=Akr7a2 PE=1 SV=3 - [ARK72_MOUSE]
P62918	60S ribosomal protein L8 OS=Mus musculus GN=Rpl8 PE=2 SV=2 - [RL8_MOUSE]
E9Q3V6	Septin-2 OS=Mus musculus GN=Sept2 PE=3 SV=1 - [E9Q3V6_MOUSE]
Q78PY7	Staphylococcal nuclease domain-containing protein 1 OS=Mus musculus GN=Snd1 PE=1 SV=1 - [SND1_MOUSE]
O35841	Apoptosis inhibitor 5 OS=Mus musculus GN=Api5 PE=2 SV=2 - [API5_MOUSE]
O54751	Cone-rod homeobox protein OS=Mus musculus GN=Crx PE=2 SV=1 - [CRX_MOUSE]
Q8VED9	Galectin-related protein A OS=Mus musculus GN=Lgalsla PE=1 SV=1 - [LEGLA_MOUSE]
Q9D0R2	Threonine--tRNA ligase, cytoplasmic OS=Mus musculus GN=Tars PE=1 SV=2 - [SYTC_MOUSE]
Q61753	D-3-phosphoglycerate dehydrogenase OS=Mus musculus GN=Phgdh PE=1 SV=3 - [SERA_MOUSE]
Q920E5	Farnesyl pyrophosphate synthase OS=Mus musculus GN=Fdps PE=2 SV=1 - [FPPS_MOUSE]
Q8VDM4	26S proteasome non-ATPase regulatory subunit 2 OS=Mus musculus GN=Psmd2 PE=1 SV=1 - [PSMD2_MOUSE]
Q9QZE5	Coatomer subunit gamma-1 OS=Mus musculus GN=Copg1 PE=2 SV=1 - [COPG1_MOUSE]
Q9ERK4	Exportin-2 OS=Mus musculus GN=Cse1l PE=2 SV=1 - [XPO2_MOUSE]
Q8R2R9	AP-3 complex subunit mu-2 OS=Mus musculus GN=Ap3m2 PE=2 SV=1 - [AP3M2_MOUSE]
A2A547	Ribosomal protein L19 OS=Mus musculus GN=Rpl19 PE=3 SV=1 - [A2A547_MOUSE]
P31938	Dual specificity mitogen-activated protein kinase kinase 1 OS=Mus musculus GN=Map2k1 PE=1 SV=2 - [MP2K1_MOUSE]
Q9WUM3	Coronin-1B OS=Mus musculus GN=Coro1b PE=1 SV=1 - [COR1B_MOUSE]
Q9DAK9	14 kDa phosphohistidine phosphatase OS=Mus musculus GN=Phpt1 PE=1 SV=1 - [PHP14_MOUSE]
O08848	60 kDa SS-A/Ro ribonucleoprotein OS=Mus musculus GN=Trove2 PE=1 SV=1 - [RO60_MOUSE]
Q9WU78	Programmed cell death 6-interacting protein OS=Mus musculus GN=Pdcd6ip PE=1 SV=3 - [PDC6I_MOUSE]
Q9WTM5	RuvB-like 2 OS=Mus musculus GN=Ruvbl2 PE=2 SV=3 - [RUVB2_MOUSE]
Q91V64	Isochorismatase domain-containing protein 1 OS=Mus musculus GN=Isoc1 PE=2 SV=1 - [ISOC1_MOUSE]
A0A087WRH2	Fas apoptotic inhibitory molecule 1 (Fragment) OS=Mus musculus GN=Faim PE=1 SV=5 - [A0A087WRH2_MOUSE]
P61327	Protein mago nashi homolog OS=Mus musculus GN=Magoh PE=2 SV=1 - [MGN_MOUSE]
Q9Z0N1	Eukaryotic translation initiation factor 2 subunit 3, X-linked OS=Mus musculus GN=Eif2s3x PE=1 SV=2 - [IF2G_MOUSE]
P47199	Quinone oxidoreductase OS=Mus musculus GN=Cryz PE=2 SV=1 - [QOR_MOUSE]
P13020	Gelsolin OS=Mus musculus GN=Gsn PE=1 SV=3 - [GELS_MOUSE]
P59708	Pre-mRNA branch site protein p14 OS=Mus musculus GN=Sf3b14 PE=2 SV=1 - [PM14_MOUSE]
Q9QZE7	Translin-associated protein X OS=Mus musculus GN=Tsnax PE=1 SV=1 - [TSNAX_MOUSE]
A0A0A0MQ76	Nucleolar protein 58 OS=Mus musculus GN=Nop58 PE=1 SV=1 - [A0A0A0MQ76_MOUSE]
A0A0G2JFK7	Actin-related protein 2/3 complex subunit 3 (Fragment) OS=Mus musculus GN=Arpc3 PE=1 SV=1 - [A0A0G2JFK7_MOUSE]
P23116	Eukaryotic translation initiation factor 3 subunit A OS=Mus musculus GN=Eif3a PE=1 SV=5 - [EIF3A_MOUSE]
O35326	Serine/arginine-rich splicing factor 5 OS=Mus musculus GN=Srsf5 PE=1 SV=2 - [SRSF5_MOUSE]
Q9WVE8	Protein kinase C and casein kinase substrate in neurons protein 2 OS=Mus musculus GN=Pacsin2 PE=1 SV=1 - [PACN2_MOUSE]
Q8BJY1	26S proteasome non-ATPase regulatory subunit 5 OS=Mus musculus GN=Psmd5 PE=1 SV=4 - [PSMD5_MOUSE]
D3Z440	COP9 signalosome complex subunit 7a (Fragment) OS=Mus musculus GN=Cops7a PE=4 SV=1 - [D3Z440_MOUSE]
Q7TNC4	Putative RNA-binding protein Luc7-like 2 OS=Mus musculus GN=Luc7l2 PE=1 SV=1 - [LC7L2_MOUSE]
F6RJV6	LanC-like protein 2 (Fragment) OS=Mus musculus GN=Lancl2 PE=4 SV=1 - [F6RJV6_MOUSE]
Q8R574	Phosphoribosyl pyrophosphate synthase-associated protein 2 OS=Mus musculus GN=Prpsap2 PE=1 SV=1 - [KPRB_MOUSE]
Q9DCT1	1,5-anhydro-D-fructose reductase OS=Mus musculus GN=Akr1e2 PE=1 SV=1 - [AKCL2_MOUSE]
P26039	Talin-1 OS=Mus musculus GN=Tln1 PE=1 SV=2 - [TLN1_MOUSE]
P26516	26S proteasome non-ATPase regulatory subunit 7 OS=Mus musculus GN=Psmd7 PE=1 SV=2 - [PSD7_MOUSE]
Q9CXS4	Centromere protein V OS=Mus musculus GN=Cenpv PE=2 SV=2 - [CENPV_MOUSE]
A0A0R4J008	Histone deacetylase OS=Mus musculus GN=Hdac2 PE=1 SV=1 - [A0A0R4J008_MOUSE]
O70310	Glycylpeptide N-tetradecanoyltransferase 1 OS=Mus musculus GN=Nmt1 PE=1 SV=1 - [NMT1_MOUSE]
Q9EPL8	Importin-7 OS=Mus musculus GN=Ipo7 PE=1 SV=2 - [IPO7_MOUSE]
Q9QZ06	Toll-interacting protein OS=Mus musculus GN=Tollip PE=1 SV=1 - [TOLIP_MOUSE]
Q8R0Y6	Cytosolic 10-formyltetrahydrofolate dehydrogenase OS=Mus musculus GN=Aldh1l1 PE=2 SV=1 - [AL1L1_MOUSE]
O54774	AP-3 complex subunit delta-1 OS=Mus musculus GN=Ap3d1 PE=1 SV=1 - [AP3D1_MOUSE]
Q8CIE6	Coatomer subunit alpha OS=Mus musculus GN=Copa PE=1 SV=2 - [COPA_MOUSE]
Q9Z1Q9	Valine--tRNA ligase OS=Mus musculus GN=Vars PE=2 SV=1 - [SYVC_MOUSE]
Q8BHB9	Chloride intracellular channel protein 6 OS=Mus musculus GN=Clic6 PE=2 SV=1 - [CLIC6_MOUSE]
P24547	Inosine-5'-monophosphate dehydrogenase 2 OS=Mus musculus GN=Impdh2 PE=1 SV=2 - [IMDH2_MOUSE]
Q99J77	N-acetylneuraminic acid synthase (Sialic acid synthase) OS=Mus musculus GN=Nans PE=2 SV=1 - [Q99J77_MOUSE]
P62996	Transformer-2 protein homolog beta OS=Mus musculus GN=Tra2b PE=1 SV=1 - [TRA2B_MOUSE]
Q8R056	Prom1 protein OS=Mus musculus GN=Prom1 PE=2 SV=1 - [Q8R056_MOUSE]
Q64737	Trifunctional purine biosynthetic protein adenosine-3 OS=Mus musculus GN=Gart PE=2 SV=3 - [PUR2_MOUSE]
Q3TL72	NEDD8-activating enzyme E1 catalytic subunit OS=Mus musculus GN=Uba3 PE=2 SV=1 - [Q3TL72_MOUSE]
Q9CQF3	Cleavage and polyadenylation specificity factor subunit 5 OS=Mus musculus GN=Nudt21 PE=2 SV=1 - [CPSF5_MOUSE]
O54962	Barrier-to-autointegration factor OS=Mus musculus GN=Banf1 PE=1 SV=1 - [BAF_MOUSE]
Q3UJB0	Protein Sf3b2 OS=Mus musculus GN=Sf3b2 PE=2 SV=1 - [Q3UJB0_MOUSE]
Q6P1F6	Serine/threonine-protein phosphatase 2A 55 kDa regulatory subunit B alpha isoform OS=Mus musculus GN=Ppp2r2a PE=1 SV=1 - [2ABA_MOUSE]
Q99LD4	COP9 signalosome complex subunit 1 OS=Mus musculus GN=Gps1 PE=1 SV=1 - [CSN1_MOUSE]
Q3TIX9	U4/U6.U5 tri-snRNP-associated protein 2 OS=Mus musculus GN=Usp39 PE=2 SV=2 - [SNUT2_MOUSE]
P62315	Small nuclear ribonucleoprotein Sm D1 OS=Mus musculus GN=Snrpd1 PE=2 SV=1 - [SMD1_MOUSE]
Q9Z0Y1	Dynactin subunit 3 OS=Mus musculus GN=Dctn3 PE=2 SV=2 - [DCTN3_MOUSE]
Q3UPL0	Protein transport protein Sec31A OS=Mus musculus GN=Sec31a PE=1 SV=2 - [SC31A_MOUSE]
P61202	COP9 signalosome complex subunit 2 OS=Mus musculus GN=Cops2 PE=1 SV=1 - [CSN2_MOUSE]
P02798	Metallothionein-2 OS=Mus musculus GN=Mt2 PE=1 SV=2 - [MT2_MOUSE]
Q921M3	Splicing factor 3B subunit 3 OS=Mus musculus GN=Sf3b3 PE=2 SV=1 - [SF3B3_MOUSE]
O88587	Catechol O-methyltransferase OS=Mus musculus GN=Comt PE=1 SV=2 - [COMT_MOUSE]
Q99MR6	Serrate RNA effector molecule homolog OS=Mus musculus GN=Srrt PE=1 SV=1 - [SRRT_MOUSE]
P46935	E3 ubiquitin-protein ligase NEDD4 OS=Mus musculus GN=Nedd4 PE=1 SV=3 - [NEDD4_MOUSE]
Q5XJY5	Coatomer subunit delta OS=Mus musculus GN=Arcn1 PE=2 SV=2 - [COPD_MOUSE]
Q9QZD9	Eukaryotic translation initiation factor 3 subunit I OS=Mus musculus GN=Eif3i PE=1 SV=1 - [EIF3I_MOUSE]
F6RJ39	Apoptotic chromatin condensation inducer in the nucleus (Fragment) OS=Mus musculus GN=Acin1 PE=4 SV=1 - [F6RJ39_MOUSE]
Q8VH51	RNA-binding protein 39 OS=Mus musculus GN=Rbm39 PE=1 SV=2 - [RBM39_MOUSE]
D3YYC2	Dr1-associated corepressor OS=Mus musculus GN=Drap1 PE=4 SV=1 - [D3YYC2_MOUSE]
Q8C0C7	Phenylalanine--tRNA ligase alpha subunit OS=Mus musculus GN=Farsa PE=2 SV=1 - [SYFA_MOUSE]
Q61191	Host cell factor 1 OS=Mus musculus GN=Hcfc1 PE=1 SV=2 - [HCFC1_MOUSE]
P32261	Antithrombin-III OS=Mus musculus GN=Serpinc1 PE=1 SV=1 - [ANT3_MOUSE]
A2AW05	FACT complex subunit SSRP1 (Fragment) OS=Mus musculus GN=Ssrp1 PE=4 SV=1 - [A2AW05_MOUSE]
Q8VE97	Serine/arginine-rich splicing factor 4 OS=Mus musculus GN=Srsf4 PE=2 SV=1 - [SRSF4_MOUSE]
P28650	Adenylosuccinate synthetase isozyme 1 OS=Mus musculus GN=Adssl1 PE=1 SV=2 - [PURA1_MOUSE]
Q9DCC4	Pyrroline-5-carboxylate reductase 3 OS=Mus musculus GN=Pycrl PE=2 SV=2 - [P5CR3_MOUSE]
O55142	60S ribosomal protein L35a OS=Mus musculus GN=Rpl35a PE=2 SV=2 - [RL35A_MOUSE]
A0A0N4SVC2	Transformer-2 protein homolog alpha OS=Mus musculus GN=Tra2a PE=1 SV=1 - [A0A0N4SVC2_MOUSE]
P35550	rRNA 2'-O-methyltransferase fibrillarin OS=Mus musculus GN=Fbl PE=1 SV=2 - [FBRL_MOUSE]
Q68FL6	Methionine--tRNA ligase, cytoplasmic OS=Mus musculus GN=Mars PE=2 SV=1 - [SYMC_MOUSE]
A0A0R4IZY0	Thimet oligopeptidase OS=Mus musculus GN=Thop1 PE=1 SV=1 - [A0A0R4IZY0_MOUSE]
Q9QUR6	Prolyl endopeptidase OS=Mus musculus GN=Prep PE=2 SV=1 - [PPCE_MOUSE]
F8WHR6	Probable ATP-dependent RNA helicase DDX46 OS=Mus musculus GN=Ddx46 PE=4 SV=1 - [F8WHR6_MOUSE]
E9QKA4	Serine/arginine repetitive matrix protein 1 OS=Mus musculus GN=Srrm1 PE=4 SV=1 - [E9QKA4_MOUSE]
Q3TWW8	Protein Srsf6 OS=Mus musculus GN=Srsf6 PE=2 SV=1 - [Q3TWW8_MOUSE]
Q62376	U1 small nuclear ribonucleoprotein 70 kDa OS=Mus musculus GN=Snrnp70 PE=1 SV=2 - [RU17_MOUSE]
Q6ZWX6	Eukaryotic translation initiation factor 2 subunit 1 OS=Mus musculus GN=Eif2s1 PE=1 SV=3 - [IF2A_MOUSE]
Q8VD72	Tetratricopeptide repeat protein 8 OS=Mus musculus GN=Ttc8 PE=2 SV=1 - [TTC8_MOUSE]
Q80VD1	Protein FAM98B OS=Mus musculus GN=Fam98b PE=2 SV=1 - [FA98B_MOUSE]
A2CES4	U2 small nuclear ribonucleoprotein B (Fragment) OS=Mus musculus GN=Snrpb2 PE=4 SV=1 - [A2CES4_MOUSE]
Q3V3N7	Protein Bbs1 OS=Mus musculus GN=Bbs1 PE=2 SV=1 - [Q3V3N7_MOUSE]
Q9CY64	Biliverdin reductase A OS=Mus musculus GN=Blvra PE=2 SV=1 - [BIEA_MOUSE]
Q9WTN0	Geranylgeranyl pyrophosphate synthase OS=Mus musculus GN=Ggps1 PE=2 SV=1 - [GGPPS_MOUSE]
E9QAS4	Chromodomain-helicase-DNA-binding protein 4 OS=Mus musculus GN=Chd4 PE=4 SV=1 - [E9QAS4_MOUSE]
A2AUK7	Erythrocyte protein band 4.1-like 1 OS=Mus musculus GN=Epb4.1l1 PE=4 SV=1 - [A2AUK7_MOUSE]
F6RPJ9	Insulin-degrading enzyme (Fragment) OS=Mus musculus GN=Ide PE=3 SV=1 - [F6RPJ9_MOUSE]
O55029	Coatomer subunit beta' OS=Mus musculus GN=Copb2 PE=2 SV=2 - [COPB2_MOUSE]
D3Z494	MCG142264, isoform CRA_a OS=Mus musculus GN=Akr1b10 PE=4 SV=1 - [D3Z494_MOUSE]
Q9ERL9	Guanylate cyclase soluble subunit alpha-3 OS=Mus musculus GN=Gucy1a3 PE=2 SV=2 - [GCYA3_MOUSE]
Q9DBB8	Trans-1,2-dihydrobenzene-1,2-diol dehydrogenase OS=Mus musculus GN=Dhdh PE=2 SV=1 - [DHDH_MOUSE]
O35900	U6 snRNA-associated Sm-like protein LSm2 OS=Mus musculus GN=Lsm2 PE=2 SV=1 - [LSM2_MOUSE]
P97379	Ras GTPase-activating protein-binding protein 2 OS=Mus musculus GN=G3bp2 PE=1 SV=2 - [G3BP2_MOUSE]
Q9DAR7	m7GpppX diphosphatase OS=Mus musculus GN=Dcps PE=1 SV=1 - [DCPS_MOUSE]
Q91XU3	Phosphatidylinositol 5-phosphate 4-kinase type-2 gamma OS=Mus musculus GN=Pip4k2c PE=2 SV=1 - [PI42C_MOUSE]
Q4VA53	Sister chromatid cohesion protein PDS5 homolog B OS=Mus musculus GN=Pds5b PE=1 SV=1 - [PDS5B_MOUSE]
A2BFF8	Cytoplasmic dynein 1 intermediate chain 2 OS=Mus musculus GN=Dync1i2 PE=4 SV=1 - [A2BFF8_MOUSE]
Q3THK7	GMP synthase [glutamine-hydrolyzing] OS=Mus musculus GN=Gmps PE=1 SV=2 - [GUAA_MOUSE]
Q9D0L8	mRNA cap guanine-N7 methyltransferase OS=Mus musculus GN=Rnmt PE=1 SV=1 - [MCES_MOUSE]
Q9D554	Splicing factor 3A subunit 3 OS=Mus musculus GN=Sf3a3 PE=2 SV=2 - [SF3A3_MOUSE]
Q61187	Tumor susceptibility gene 101 protein OS=Mus musculus GN=Tsg101 PE=1 SV=2 - [TS101_MOUSE]
P34914	Bifunctional epoxide hydrolase 2 OS=Mus musculus GN=Ephx2 PE=1 SV=2 - [HYES_MOUSE]
O88947	Coagulation factor X OS=Mus musculus GN=F10 PE=1 SV=1 - [FA10_MOUSE]
Q99MN1	Lysine--tRNA ligase OS=Mus musculus GN=Kars PE=1 SV=1 - [SYK_MOUSE]
Q8CJG0	Protein argonaute-2 OS=Mus musculus GN=Eif2c2 PE=1 SV=3 - [AGO2_MOUSE]
Q9WVJ5	Beta-crystallin B1 OS=Mus musculus GN=Crybb1 PE=2 SV=3 - [CRBB1_MOUSE]
P28271	Cytoplasmic aconitate hydratase OS=Mus musculus GN=Aco1 PE=1 SV=3 - [ACOC_MOUSE]
A2BDX3	Adenylyltransferase and sulfurtransferase MOCS3 OS=Mus musculus GN=Mocs3 PE=2 SV=1 - [MOCS3_MOUSE]
P04342	Gamma-crystallin D OS=Mus musculus GN=Crygd PE=2 SV=3 - [CRGD_MOUSE]
D3YYI8	Histone deacetylase OS=Mus musculus GN=Gm10093 PE=3 SV=1 - [D3YYI8_MOUSE]
Q9Z2N8	Actin-like protein 6A OS=Mus musculus GN=Actl6a PE=1 SV=2 - [ACL6A_MOUSE]
P54822	Adenylosuccinate lyase OS=Mus musculus GN=Adsl PE=2 SV=2 - [PUR8_MOUSE]
O55201	Transcription elongation factor SPT5 OS=Mus musculus GN=Supt5h PE=1 SV=1 - [SPT5H_MOUSE]
Q8BU30	Isoleucine--tRNA ligase, cytoplasmic OS=Mus musculus GN=Iars PE=2 SV=2 - [SYIC_MOUSE]
Q80YV4	Pantothenate kinase 4 OS=Mus musculus GN=Pank4 PE=1 SV=2 - [PANK4_MOUSE]
Q8QZY1	Eukaryotic translation initiation factor 3 subunit L OS=Mus musculus GN=Eif3l PE=1 SV=1 - [EIF3L_MOUSE]
Q8JZQ9	Eukaryotic translation initiation factor 3 subunit B OS=Mus musculus GN=Eif3b PE=1 SV=1 - [EIF3B_MOUSE]
E9QAS6	Beta-crystallin A4 OS=Mus musculus GN=Cryba4 PE=4 SV=1 - [E9QAS6_MOUSE]
Q99M28	RNA-binding protein with serine-rich domain 1 OS=Mus musculus GN=Rnps1 PE=2 SV=1 - [RNPS1_MOUSE]
Q9QYB1	Chloride intracellular channel protein 4 OS=Mus musculus GN=Clic4 PE=1 SV=3 - [CLIC4_MOUSE]
A2AKH7	Leucine rich repeat containing 57 (Fragment) OS=Mus musculus GN=Lrrc57 PE=4 SV=1 - [A2AKH7_MOUSE]
P60229	Eukaryotic translation initiation factor 3 subunit E OS=Mus musculus GN=Eif3e PE=1 SV=1 - [EIF3E_MOUSE]
Q3UIX4	Protein Srsf11 OS=Mus musculus GN=Srsf11 PE=2 SV=1 - [Q3UIX4_MOUSE]
A2AAN2	Signal recognition particle 68 OS=Mus musculus GN=Srp68 PE=4 SV=1 - [A2AAN2_MOUSE]
Q8CH09	SURP and G-patch domain-containing protein 2 OS=Mus musculus GN=Sugp2 PE=2 SV=2 - [SUGP2_MOUSE]
Q811G0	Protein PTHB1 OS=Mus musculus GN=Bbs9 PE=2 SV=2 - [PTHB1_MOUSE]
Q99KK7	Dipeptidyl peptidase 3 OS=Mus musculus GN=Dpp3 PE=2 SV=2 - [DPP3_MOUSE]
E9Q1S3	Protein transport protein Sec23A OS=Mus musculus GN=Sec23a PE=4 SV=1 - [E9Q1S3_MOUSE]
F8VQC1	Protein Srp72 OS=Mus musculus GN=Srp72 PE=4 SV=1 - [F8VQC1_MOUSE]
Q3UKJ7	WD40 repeat-containing protein SMU1 OS=Mus musculus GN=Smu1 PE=2 SV=2 - [SMU1_MOUSE]
Q922P9	Putative oxidoreductase GLYR1 OS=Mus musculus GN=Glyr1 PE=2 SV=1 - [GLYR1_MOUSE]
Q9JIF0-2	Isoform 2 of Protein arginine N-methyltransferase 1 OS=Mus musculus GN=Prmt1 - [ANM1_MOUSE]
P97447	Four and a half LIM domains protein 1 OS=Mus musculus GN=Fhl1 PE=2 SV=3 - [FHL1_MOUSE]
Q8VEH5	EPM2A-interacting protein 1 OS=Mus musculus GN=Epm2aip1 PE=2 SV=1 - [EPMIP_MOUSE]
Q8VCA8	Secernin-2 OS=Mus musculus GN=Scrn2 PE=2 SV=1 - [SCRN2_MOUSE]
P14602	Heat shock protein beta-1 OS=Mus musculus GN=Hspb1 PE=1 SV=3 - [HSPB1_MOUSE]
A0A0R4J049	Protein arginine N-methyltransferase 5 OS=Mus musculus GN=Prmt5 PE=1 SV=1 - [A0A0R4J049_MOUSE]
A0A0R4J1F6	UDP-N-acetylhexosamine pyrophosphorylase OS=Mus musculus GN=Uap1 PE=1 SV=1 - [A0A0R4J1F6_MOUSE]
O35593	26S proteasome non-ATPase regulatory subunit 14 OS=Mus musculus GN=Psmd14 PE=1 SV=2 - [PSDE_MOUSE]
Q3TQZ7	Mitogen-activated protein kinase 10 OS=Mus musculus GN=Mapk10 PE=2 SV=1 - [Q3TQZ7_MOUSE]
Q8R3V2	Aminoacyl tRNA synthase complex-interacting multifunctional protein 2 OS=Mus musculus GN=Aimp2 PE=2 SV=1 - [Q8R3V2_MOUSE]
Q8CFI7	DNA-directed RNA polymerase II subunit RPB2 OS=Mus musculus GN=Polr2b PE=2 SV=2 - [RPB2_MOUSE]
P57784	U2 small nuclear ribonucleoprotein A' OS=Mus musculus GN=Snrpa1 PE=1 SV=2 - [RU2A_MOUSE]
A0A0R4J107	Acylamino-acid-releasing enzyme (Fragment) OS=Mus musculus GN=Apeh PE=1 SV=1 - [A0A0R4J107_MOUSE]
P54823	Probable ATP-dependent RNA helicase DDX6 OS=Mus musculus GN=Ddx6 PE=2 SV=1 - [DDX6_MOUSE]
P51855	Glutathione synthetase OS=Mus musculus GN=Gss PE=2 SV=1 - [GSHB_MOUSE]
Q9JLI8	Squamous cell carcinoma antigen recognized by T-cells 3 OS=Mus musculus GN=Sart3 PE=2 SV=1 - [SART3_MOUSE]
Q8VBV7	COP9 signalosome complex subunit 8 OS=Mus musculus GN=Cops8 PE=1 SV=1 - [CSN8_MOUSE]
Q9JIK5	Nucleolar RNA helicase 2 OS=Mus musculus GN=Ddx21 PE=1 SV=3 - [DDX21_MOUSE]
E0CZE0	NEDD8-activating enzyme E1 regulatory subunit OS=Mus musculus GN=Nae1 PE=4 SV=1 - [E0CZE0_MOUSE]
Q8K2G4	Bardet-Biedl syndrome 7 protein homolog OS=Mus musculus GN=Bbs7 PE=2 SV=1 - [BBS7_MOUSE]
Q99JI4	26S proteasome non-ATPase regulatory subunit 6 OS=Mus musculus GN=Psmd6 PE=1 SV=1 - [PSMD6_MOUSE]
Q9EPK7	Exportin-7 OS=Mus musculus GN=Xpo7 PE=2 SV=3 - [XPO7_MOUSE]
Q9R190	Metastasis-associated protein MTA2 OS=Mus musculus GN=Mta2 PE=1 SV=1 - [MTA2_MOUSE]
Q9WVA3	Mitotic checkpoint protein BUB3 OS=Mus musculus GN=Bub3 PE=2 SV=2 - [BUB3_MOUSE]
Q9QZB7	Actin-related protein 10 OS=Mus musculus GN=Actr10 PE=1 SV=2 - [ARP10_MOUSE]
E9QKT1	Ubiquitin-protein ligase E3A OS=Mus musculus GN=Ube3a PE=4 SV=1 - [E9QKT1_MOUSE]
P62843	40S ribosomal protein S15 OS=Mus musculus GN=Rps15 PE=2 SV=2 - [RS15_MOUSE]
Q8C1Z7	Bardet-Biedl syndrome 4 protein homolog OS=Mus musculus GN=Bbs4 PE=2 SV=1 - [BBS4_MOUSE]
Q9DCZ1	GMP reductase 1 OS=Mus musculus GN=Gmpr PE=2 SV=1 - [GMPR1_MOUSE]
Q91YI0	Argininosuccinate lyase OS=Mus musculus GN=Asl PE=2 SV=1 - [ARLY_MOUSE]
A8XY17	Vacuolar protein sorting 25 (Yeast) OS=Mus musculus GN=Vps25 PE=4 SV=1 - [A8XY17_MOUSE]
O54833	Casein kinase II subunit alpha' OS=Mus musculus GN=Csnk2a2 PE=2 SV=1 - [CSK22_MOUSE]
E9PYF1	Aminopeptidase B OS=Mus musculus GN=Rnpep PE=4 SV=1 - [E9PYF1_MOUSE]
Q91ZW3	SWI/SNF-related matrix-associated actin-dependent regulator of chromatin subfamily A member 5 OS=Mus musculus GN=Smarca5 PE=1 SV=1 - [SMCA5_MOUSE]
Q8BGW1	Alpha-ketoglutarate-dependent dioxygenase FTO OS=Mus musculus GN=Fto PE=1 SV=1 - [FTO_MOUSE]
F6ZCF0	Cytosolic carboxypeptidase 1 (Fragment) OS=Mus musculus GN=Agtpbp1 PE=4 SV=1 - [F6ZCF0_MOUSE]
Q61686	Chromobox protein homolog 5 OS=Mus musculus GN=Cbx5 PE=1 SV=1 - [CBX5_MOUSE]
E9PZ88	Alpha-mannosidase 2C1 OS=Mus musculus GN=Man2c1 PE=4 SV=1 - [E9PZ88_MOUSE]
Q9CQC6	Basic leucine zipper and W2 domain-containing protein 1 OS=Mus musculus GN=Bzw1 PE=1 SV=1 - [BZW1_MOUSE]
A2AN08	E3 ubiquitin-protein ligase UBR4 OS=Mus musculus GN=Ubr4 PE=1 SV=1 - [UBR4_MOUSE]
Q91WK2	Eukaryotic translation initiation factor 3 subunit H OS=Mus musculus GN=Eif3h PE=1 SV=1 - [EIF3H_MOUSE]
A2ALV7	Novel protein containing 10 HEAT domains (Fragment) OS=Mus musculus GN=AI314180 PE=4 SV=1 - [A2ALV7_MOUSE]
Q8BTZ7	Mannose-1-phosphate guanyltransferase beta OS=Mus musculus GN=Gmppb PE=2 SV=1 - [GMPPB_MOUSE]
Q3UID0	SWI/SNF complex subunit SMARCC2 OS=Mus musculus GN=Smarcc2 PE=2 SV=1 - [Q3UID0_MOUSE]
A0A0U1RNT6	S-adenosylmethionine synthase isoform type-2 OS=Mus musculus GN=Mat2a PE=4 SV=1 - [A0A0U1RNT6_MOUSE]
Q8BZN7	Thyroid hormone receptor associated protein 3 OS=Mus musculus GN=Thrap3 PE=2 SV=1 - [Q8BZN7_MOUSE]
Q9Z0H3	SWI/SNF-related matrix-associated actin-dependent regulator of chromatin subfamily B member 1 OS=Mus musculus GN=Smarcb1 PE=1 SV=1 - [SNF5_MOUSE]
F8WI57	Actin-like protein 6B OS=Mus musculus GN=Actl6b PE=3 SV=1 - [F8WI57_MOUSE]
Q8K274	Ketosamine-3-kinase OS=Mus musculus GN=Fn3krp PE=2 SV=2 - [KT3K_MOUSE]
B1AU71	DBF4-type zinc finger-containing protein 2 homolog (Fragment) OS=Mus musculus GN=Zdbf2 PE=4 SV=1 - [B1AU71_MOUSE]
Q8JZK9	Hydroxymethylglutaryl-CoA synthase, cytoplasmic OS=Mus musculus GN=Hmgcs1 PE=1 SV=1 - [HMCS1_MOUSE]
P60670	Nuclear protein localization protein 4 homolog OS=Mus musculus GN=Nploc4 PE=1 SV=3 - [NPL4_MOUSE]
P70441	Na(+)/H(+) exchange regulatory cofactor NHE-RF1 OS=Mus musculus GN=Slc9a3r1 PE=1 SV=3 - [NHRF1_MOUSE]
Q3THG9	Alanyl-tRNA editing protein Aarsd1 OS=Mus musculus GN=Aarsd1 PE=1 SV=2 - [AASD1_MOUSE]
A0A0R4J0V5	DNA-directed RNA polymerase OS=Mus musculus GN=Polr2a PE=1 SV=1 - [A0A0R4J0V5_MOUSE]
P47739	Aldehyde dehydrogenase, dimeric NADP-preferring OS=Mus musculus GN=Aldh3a1 PE=2 SV=2 - [AL3A1_MOUSE]
Q923D2	Flavin reductase (NADPH) OS=Mus musculus GN=Blvrb PE=2 SV=3 - [BLVRB_MOUSE]
Q91VK1	Basic leucine zipper and W2 domain-containing protein 2 OS=Mus musculus GN=Bzw2 PE=1 SV=1 - [BZW2_MOUSE]
Q7TNG5	Echinoderm microtubule-associated protein-like 2 OS=Mus musculus GN=Eml2 PE=2 SV=1 - [EMAL2_MOUSE]
Q9JJU9	Beta-crystallin B3 OS=Mus musculus GN=Crybb3 PE=2 SV=3 - [CRBB3_MOUSE]
Q61164	Transcriptional repressor CTCF OS=Mus musculus GN=Ctcf PE=1 SV=2 - [CTCF_MOUSE]
Q8CGY8	UDP-N-acetylglucosamine--peptide N-acetylglucosaminyltransferase 110 kDa subunit OS=Mus musculus GN=Ogt PE=1 SV=2 - [OGT1_MOUSE]
Q8BK67	Protein RCC2 OS=Mus musculus GN=Rcc2 PE=2 SV=1 - [RCC2_MOUSE]
Q3TKT4	Transcription activator BRG1 OS=Mus musculus GN=Smarca4 PE=1 SV=1 - [SMCA4_MOUSE]
O70194	Eukaryotic translation initiation factor 3 subunit D OS=Mus musculus GN=Eif3d PE=1 SV=2 - [EIF3D_MOUSE]
Q6PE01	U5 small nuclear ribonucleoprotein 40 kDa protein OS=Mus musculus GN=Snrnp40 PE=2 SV=1 - [SNR40_MOUSE]
Q3TCH7	Cullin-4A OS=Mus musculus GN=Cul4a PE=1 SV=1 - [CUL4A_MOUSE]
Q3TE40	Replication protein A 32 kDa subunit OS=Mus musculus GN=Rpa2 PE=2 SV=1 - [Q3TE40_MOUSE]
Q9JL35	High mobility group nucleosome-binding domain-containing protein 5 OS=Mus musculus GN=Hmgn5 PE=1 SV=2 - [HMGN5_MOUSE]
Q6NVF9	Cleavage and polyadenylation specificity factor subunit 6 OS=Mus musculus GN=Cpsf6 PE=1 SV=1 - [CPSF6_MOUSE]
Q9CWF6	Bardet-Biedl syndrome 2 protein homolog OS=Mus musculus GN=Bbs2 PE=2 SV=1 - [BBS2_MOUSE]
Q9QYJ3	DnaJ homolog subfamily B member 1 OS=Mus musculus GN=Dnajb1 PE=2 SV=3 - [DNJB1_MOUSE]
O54781	SRSF protein kinase 2 OS=Mus musculus GN=Srpk2 PE=1 SV=2 - [SRPK2_MOUSE]
Q921K2	Poly (ADP-ribose) polymerase family, member 1 OS=Mus musculus GN=Parp1 PE=2 SV=1 - [Q921K2_MOUSE]
Q99JX4	Eukaryotic translation initiation factor 3 subunit M OS=Mus musculus GN=Eif3m PE=2 SV=1 - [EIF3M_MOUSE]

## Sheet: S1c.EV (EV only)
Supplemental Table 1c - Exclusive EV Proteins
Accession	Description
V9GX81	Protein Mroh6 OS=Mus musculus GN=Mroh6 PE=4 SV=1 - [V9GX81_MOUSE]
Q9QUK9	MCG15083 OS=Mus musculus GN=Try5 PE=1 SV=1 - [Q9QUK9_MOUSE]
Q8R4E6	Purine-rich element-binding protein gamma OS=Mus musculus GN=Purg PE=1 SV=1 - [PURG_MOUSE]
D3Z2F5	Histone-lysine N-methyltransferase SUV420H2 (Fragment) OS=Mus musculus GN=Suv420h2 PE=4 SV=1 - [D3Z2F5_MOUSE]
A0A087WRY3	Nuclear ubiquitous casein and cyclin-dependent kinase substrate 1 OS=Mus musculus GN=Nucks1 PE=1 SV=1 - [A0A087WRY3_MOUSE]
A9C474	Novel protein (A630010A05Rik) (Fragment) OS=Mus musculus GN=A630010A05Rik PE=4 SV=1 - [A9C474_MOUSE]
Q8VHP6	Cadherin-related family member 1 OS=Mus musculus GN=Cdhr1 PE=1 SV=1 - [CDHR1_MOUSE]
F8VPP8	Protein Zc3h7b OS=Mus musculus GN=Zc3h7b PE=4 SV=1 - [F8VPP8_MOUSE]
O55240	11-cis retinol dehydrogenase OS=Mus musculus GN=Rdh5 PE=1 SV=1 - [RDH1_MOUSE]
E9Q1Y3	Protein Apob (Fragment) OS=Mus musculus GN=Apob PE=4 SV=1 - [E9Q1Y3_MOUSE]
J3QNW0	Cytosine-specific methyltransferase OS=Mus musculus GN=Dnmt1 PE=3 SV=1 - [J3QNW0_MOUSE]
D3YTT9	ZZ-type zinc finger-containing protein 3 OS=Mus musculus GN=Zzz3 PE=4 SV=1 - [D3YTT9_MOUSE]
A0A087WRN1	Bcl-2-associated transcription factor 1 (Fragment) OS=Mus musculus GN=Bclaf1 PE=1 SV=1 - [A0A087WRN1_MOUSE]
G3X956	FACT complex subunit SPT16 OS=Mus musculus GN=Supt16h PE=4 SV=1 - [G3X956_MOUSE]
Q91VH6	Protein MEMO1 OS=Mus musculus GN=Memo1 PE=1 SV=1 - [MEMO1_MOUSE]
Q8K1B8	Fermitin family homolog 3 OS=Mus musculus GN=Fermt3 PE=1 SV=1 - [URP2_MOUSE]
Q91Z50	Flap endonuclease 1 OS=Mus musculus GN=Fen1 PE=2 SV=1 - [Q91Z50_MOUSE]
Q9QXG4	Acetyl-coenzyme A synthetase, cytoplasmic OS=Mus musculus GN=Acss2 PE=1 SV=2 - [ACSA_MOUSE]
F6S1S5	H/ACA ribonucleoprotein complex subunit 4 (Fragment) OS=Mus musculus GN=Dkc1 PE=4 SV=1 - [F6S1S5_MOUSE]
G3UX25	Inward rectifier potassium channel 13 OS=Mus musculus GN=Kcnj13 PE=4 SV=1 - [G3UX25_MOUSE]
Q9ER35	Fructosamine-3-kinase OS=Mus musculus GN=Fn3k PE=2 SV=1 - [FN3K_MOUSE]
Q9ESG4	Collectrin OS=Mus musculus GN=Tmem27 PE=1 SV=1 - [TMM27_MOUSE]
Q61136	Serine/threonine-protein kinase PRP4 homolog OS=Mus musculus GN=Prpf4b PE=1 SV=3 - [PRP4B_MOUSE]
E9Q5C9	Protein Nolc1 OS=Mus musculus GN=Nolc1 PE=4 SV=1 - [E9Q5C9_MOUSE]
Q0VBD0	Integrin beta OS=Mus musculus GN=Itgb8 PE=2 SV=1 - [Q0VBD0_MOUSE]
Q80ZV0	Ribonuclease H2 subunit B OS=Mus musculus GN=Rnaseh2b PE=1 SV=2 - [RNH2B_MOUSE]
E9Q6L7	Glutathione S-transferase OS=Mus musculus GN=Gm10639 PE=3 SV=1 - [E9Q6L7_MOUSE]
D3YU40	Insulin-like growth factor-binding protein 2 OS=Mus musculus GN=Igfbp2 PE=4 SV=1 - [D3YU40_MOUSE]
Q8CFE2	UPF0609 protein C4orf27 homolog OS=Mus musculus PE=2 SV=1 - [CD027_MOUSE]
Q3UYV9	Nuclear cap-binding protein subunit 1 OS=Mus musculus GN=Ncbp1 PE=1 SV=2 - [NCBP1_MOUSE]
P97760	DNA-directed RNA polymerase II subunit RPB3 OS=Mus musculus GN=Polr2c PE=2 SV=1 - [RPB3_MOUSE]
Q6NVD9	Phakinin OS=Mus musculus GN=Bfsp2 PE=1 SV=1 - [BFSP2_MOUSE]
A6H630	UPF0364 protein C6orf211 homolog OS=Mus musculus PE=2 SV=1 - [CF211_MOUSE]
Q9DBC3	Cap-specific mRNA (nucleoside-2'-O-)-methyltransferase 1 OS=Mus musculus GN=Ftsjd2 PE=1 SV=1 - [MTR1_MOUSE]
Q80TR8	Protein VPRBP OS=Mus musculus GN=Vprbp PE=2 SV=4 - [VPRBP_MOUSE]
D3Z4V1	Pleiotropic regulator 1 OS=Mus musculus GN=Plrg1 PE=4 SV=1 - [D3Z4V1_MOUSE]
Q5SWU9	Acetyl-CoA carboxylase 1 OS=Mus musculus GN=Acaca PE=1 SV=1 - [ACACA_MOUSE]
Q3UDE2	Tubulin--tyrosine ligase-like protein 12 OS=Mus musculus GN=Ttll12 PE=1 SV=1 - [TTL12_MOUSE]
A0A0A0MQG7	Uroporphyrinogen decarboxylase (Fragment) OS=Mus musculus GN=Urod PE=1 SV=1 - [A0A0A0MQG7_MOUSE]
Q80X41	Serine/threonine-protein kinase VRK1 OS=Mus musculus GN=Vrk1 PE=1 SV=2 - [VRK1_MOUSE]
A0A087WPC9	Protein Dnah7b (Fragment) OS=Mus musculus GN=Dnah7b PE=4 SV=1 - [A0A087WPC9_MOUSE]
Q4FK66	Pre-mRNA-splicing factor 38A OS=Mus musculus GN=Prpf38a PE=1 SV=1 - [PR38A_MOUSE]
Q9JJN5	Carboxypeptidase N catalytic chain OS=Mus musculus GN=Cpn1 PE=2 SV=1 - [CBPN_MOUSE]
O55229	Choline/ethanolamine kinase OS=Mus musculus GN=Chkb PE=1 SV=3 - [CHKB_MOUSE]
Q8BVQ0	WD repeat-containing protein 61 OS=Mus musculus GN=Wdr61 PE=2 SV=1 - [Q8BVQ0_MOUSE]
Q9CSH3	Exosome complex exonuclease RRP44 OS=Mus musculus GN=Dis3 PE=2 SV=4 - [RRP44_MOUSE]
O09173	Homogentisate 1,2-dioxygenase OS=Mus musculus GN=Hgd PE=1 SV=2 - [HGD_MOUSE]
Q8R5F3	O-acetyl-ADP-ribose deacetylase 1 OS=Mus musculus GN=Oard1 PE=2 SV=2 - [OARD1_MOUSE]
A0A0G2JGW4	Pre-mRNA-splicing factor 38B OS=Mus musculus GN=Prpf38b PE=1 SV=1 - [A0A0G2JGW4_MOUSE]
D3Z131	THO complex subunit 6 homolog OS=Mus musculus GN=Thoc6 PE=4 SV=1 - [D3Z131_MOUSE]
Q8BFQ4	WD repeat-containing protein 82 OS=Mus musculus GN=Wdr82 PE=1 SV=1 - [WDR82_MOUSE]
Q8BPB0	MOB kinase activator 1B OS=Mus musculus GN=Mob1b PE=1 SV=3 - [MOB1B_MOUSE]
Q9DBZ5	Eukaryotic translation initiation factor 3 subunit K OS=Mus musculus GN=Eif3k PE=1 SV=1 - [EIF3K_MOUSE]
O54941	SWI/SNF-related matrix-associated actin-dependent regulator of chromatin subfamily E member 1 OS=Mus musculus GN=Smarce1 PE=1 SV=1 - [SMCE1_MOUSE]
P47880	Insulin-like growth factor-binding protein 6 OS=Mus musculus GN=Igfbp6 PE=2 SV=2 - [IBP6_MOUSE]
A2ADR8	Nuclear inhibitor of protein phosphatase 1 OS=Mus musculus GN=Ppp1r8 PE=4 SV=1 - [A2ADR8_MOUSE]
A2AKJ9	Syndecan binding protein OS=Mus musculus GN=Sdcbp PE=4 SV=1 - [A2AKJ9_MOUSE]
D6RH36	COP9 signalosome complex subunit 7b OS=Mus musculus GN=Cops7b PE=4 SV=1 - [D6RH36_MOUSE]
E9QNY8	Sacsin OS=Mus musculus GN=Sacs PE=4 SV=1 - [E9QNY8_MOUSE]
P52431	DNA polymerase delta catalytic subunit OS=Mus musculus GN=Pold1 PE=1 SV=2 - [DPOD1_MOUSE]
Q9DBR1	5'-3' exoribonuclease 2 OS=Mus musculus GN=Xrn2 PE=1 SV=1 - [XRN2_MOUSE]
O55222	Integrin-linked protein kinase OS=Mus musculus GN=Ilk PE=1 SV=2 - [ILK_MOUSE]
Q99LI7	Cleavage stimulation factor subunit 3 OS=Mus musculus GN=Cstf3 PE=1 SV=1 - [CSTF3_MOUSE]
Q62000	Mimecan OS=Mus musculus GN=Ogn PE=2 SV=1 - [MIME_MOUSE]
Q8BUU7	Galactokinase 2 OS=Mus musculus GN=Galk2 PE=2 SV=1 - [Q8BUU7_MOUSE]
E9PYG9	SAM domain and HD domain-containing protein 1 OS=Mus musculus GN=Samhd1 PE=4 SV=1 - [E9PYG9_MOUSE]
O88796	Ribonuclease P protein subunit p30 OS=Mus musculus GN=Rpp30 PE=2 SV=1 - [RPP30_MOUSE]
G3UVU9	Bifunctional arginine demethylase and lysyl-hydroxylase JMJD6 OS=Mus musculus GN=Jmjd6 PE=4 SV=1 - [G3UVU9_MOUSE]
F7BPW6	Protein Sec16a (Fragment) OS=Mus musculus GN=Sec16a PE=4 SV=1 - [F7BPW6_MOUSE]
Q8C050	Ribosomal protein S6 kinase alpha-5 OS=Mus musculus GN=Rps6ka5 PE=1 SV=2 - [KS6A5_MOUSE]
P54276	DNA mismatch repair protein Msh6 OS=Mus musculus GN=Msh6 PE=1 SV=3 - [MSH6_MOUSE]
Q8CIB5	Fermitin family homolog 2 OS=Mus musculus GN=Fermt2 PE=1 SV=1 - [FERM2_MOUSE]
Q3U2V3	Nucleoside diphosphate-linked moiety X motif 18 OS=Mus musculus GN=Nudt18 PE=2 SV=1 - [NUD18_MOUSE]
P61222	ATP-binding cassette sub-family E member 1 OS=Mus musculus GN=Abce1 PE=2 SV=1 - [ABCE1_MOUSE]
D6RJ71	Centromere protein A, isoform CRA_a OS=Mus musculus GN=Cenpa PE=4 SV=1 - [D6RJ71_MOUSE]
J3QMV5	Cytokine receptor-like factor 3 OS=Mus musculus GN=Crlf3 PE=4 SV=1 - [J3QMV5_MOUSE]
F8VQ93	PH-interacting protein OS=Mus musculus GN=Phip PE=4 SV=1 - [F8VQ93_MOUSE]
A2AT70	Titin (Fragment) OS=Mus musculus GN=Ttn PE=4 SV=1 - [A2AT70_MOUSE]
A0A0R4J046	CCAAT/enhancer-binding protein zeta OS=Mus musculus GN=Cebpz PE=1 SV=1 - [A0A0R4J046_MOUSE]
P52623	Uridine-cytidine kinase 1 OS=Mus musculus GN=Uck1 PE=2 SV=2 - [UCK1_MOUSE]
P52927	High mobility group protein HMGI-C OS=Mus musculus GN=Hmga2 PE=1 SV=1 - [HMGA2_MOUSE]
B1AS48	Castor homolog 1, zinc finger (Drosophila) (Fragment) OS=Mus musculus GN=Casz1 PE=4 SV=1 - [B1AS48_MOUSE]

## Sheet: S2.Biologic Processes
Supplemental Table 2 - Exclusive EV protein predicted biological processes
Group	Accession	Description
mRNA processing	Q61136	Serine/threonine-protein kinase PRP4 homolog OS=Mus musculus GN=Prpf4b PE=1 SV=3 - [PRP4B_MOUSE]
	Q3UYV9	Nuclear cap-binding protein subunit 1 OS=Mus musculus GN=Ncbp1 PE=1 SV=2 - [NCBP1_MOUSE]
	Q9DBC3	Cap-specific mRNA (nucleoside-2'-O-)-methyltransferase 1 OS=Mus musculus GN=Ftsjd2 PE=1 SV=1 - [MTR1_MOUSE]
	D3Z4V1	Pleiotropic regulator 1 OS=Mus musculus GN=Plrg1 PE=4 SV=1 - [D3Z4V1_MOUSE]
	Q4FK66	Pre-mRNA-splicing factor 38A OS=Mus musculus GN=Prpf38a PE=1 SV=1 - [PR38A_MOUSE]
	A0A0G2JGW4	Pre-mRNA-splicing factor 38B OS=Mus musculus GN=Prpf38b PE=1 SV=1 - [A0A0G2JGW4_MOUSE]
	D3Z131	THO complex subunit 6 homolog OS=Mus musculus GN=Thoc6 PE=4 SV=1 - [D3Z131_MOUSE]
	A2ADR8	Nuclear inhibitor of protein phosphatase 1 OS=Mus musculus GN=Ppp1r8 PE=4 SV=1 - [A2ADR8_MOUSE]
	Q9DBR1	5'-3' exoribonuclease 2 OS=Mus musculus GN=Xrn2 PE=1 SV=1 - [XRN2_MOUSE]
	Q99LI7	Cleavage stimulation factor subunit 3 OS=Mus musculus GN=Cstf3 PE=1 SV=1 - [CSTF3_MOUSE]
	G3UVU9	Bifunctional arginine demethylase and lysyl-hydroxylase JMJD6 OS=Mus musculus GN=Jmjd6 PE=4 SV=1 - [G3UVU9_MOUSE]
phosphorylation	Q61136	Serine/threonine-protein kinase PRP4 homolog OS=Mus musculus GN=Prpf4b PE=1 SV=3 - [PRP4B_MOUSE]
	Q9ER35	Fructosamine-3-kinase OS=Mus musculus GN=Fn3k PE=2 SV=1 - [FN3K_MOUSE]
	Q80TR8	Protein VPRBP OS=Mus musculus GN=Vprbp PE=2 SV=4 - [VPRBP_MOUSE]
	Q80X41	Serine/threonine-protein kinase VRK1 OS=Mus musculus GN=Vrk1 PE=1 SV=2 - [VRK1_MOUSE]
	O55229	Choline/ethanolamine kinase OS=Mus musculus GN=Chkb PE=1 SV=3 - [CHKB_MOUSE]
	O55222	Integrin-linked protein kinase OS=Mus musculus GN=Ilk PE=1 SV=2 - [ILK_MOUSE]
	Q8BUU7	Galactokinase 2 OS=Mus musculus GN=Galk2 PE=2 SV=1 - [Q8BUU7_MOUSE]
	Q8C050	Ribosomal protein S6 kinase alpha-5 OS=Mus musculus GN=Rps6ka5 PE=1 SV=2 - [KS6A5_MOUSE]
	A2AT70	Titin (Fragment) OS=Mus musculus GN=Ttn PE=4 SV=1 - [A2AT70_MOUSE]
	P52623	Uridine-cytidine kinase 1 OS=Mus musculus GN=Uck1 PE=2 SV=2 - [UCK1_MOUSE]
response to DNA damage	G3X956	FACT complex subunit SPT16 OS=Mus musculus GN=Supt16h PE=4 SV=1 - [G3X956_MOUSE]
	Q91Z50	Flap endonuclease 1 OS=Mus musculus GN=Fen1 PE=2 SV=1 - [Q91Z50_MOUSE]
	Q8CFE2	UPF0609 protein C4orf27 homolog OS=Mus musculus PE=2 SV=1 - [CD027_MOUSE]
	A6H630	UPF0364 protein C6orf211 homolog OS=Mus musculus PE=2 SV=1 - [CF211_MOUSE]
	P52431	DNA polymerase delta catalytic subunit OS=Mus musculus GN=Pold1 PE=1 SV=2 - [DPOD1_MOUSE]
	E9PYG9	SAM domain and HD domain-containing protein 1 OS=Mus musculus GN=Samhd1 PE=4 SV=1 - [E9PYG9_MOUSE]
	P54276	DNA mismatch repair protein Msh6 OS=Mus musculus GN=Msh6 PE=1 SV=3 - [MSH6_MOUSE]
transcription regulation	A2ADR8	Nuclear inhibitor of protein phosphatase 1 OS=Mus musculus GN=Ppp1r8 PE=4 SV=1 - [A2ADR8_MOUSE]
	Q9DBR1	5'-3' exoribonuclease 2 OS=Mus musculus GN=Xrn2 PE=1 SV=1 - [XRN2_MOUSE]
	G3UVU9	Bifunctional arginine demethylase and lysyl-hydroxylase JMJD6 OS=Mus musculus GN=Jmjd6 PE=4 SV=1 - [G3UVU9_MOUSE]
	D3Z2F5	Histone-lysine N-methyltransferase SUV420H2 (Fragment) OS=Mus musculus GN=Suv420h2 PE=4 SV=1 - [D3Z2F5_MOUSE]
	J3QNW0	Cytosine-specific methyltransferase OS=Mus musculus GN=Dnmt1 PE=3 SV=1 - [J3QNW0_MOUSE]
	D3YTT9	ZZ-type zinc finger-containing protein 3 OS=Mus musculus GN=Zzz3 PE=4 SV=1 - [D3YTT9_MOUSE]
	A0A087WRN1	Bcl-2-associated transcription factor 1 (Fragment) OS=Mus musculus GN=Bclaf1 PE=1 SV=1 - [A0A087WRN1_MOUSE]
	G3X956	FACT complex subunit SPT16 OS=Mus musculus GN=Supt16h PE=4 SV=1 - [G3X956_MOUSE]
	Q80TR8	Protein VPRBP OS=Mus musculus GN=Vprbp PE=2 SV=4 - [VPRBP_MOUSE]
	Q8BVQ0	WD repeat-containing protein 61 OS=Mus musculus GN=Wdr61 PE=2 SV=1 - [Q8BVQ0_MOUSE]
	Q8C050	Ribosomal protein S6 kinase alpha-5 OS=Mus musculus GN=Rps6ka5 PE=1 SV=2 - [KS6A5_MOUSE]
	A0A0R4J046	CCAAT/enhancer-binding protein zeta OS=Mus musculus GN=Cebpz PE=1 SV=1 - [A0A0R4J046_MOUSE]
	P52927	High mobility group protein HMGI-C OS=Mus musculus GN=Hmga2 PE=1 SV=1 - [HMGA2_MOUSE]
	B1AS48	Castor homolog 1, zinc finger (Drosophila) (Fragment) OS=Mus musculus GN=Casz1 PE=4 SV=1 - [B1AS48_MOUSE]
